# Supplementary material for: Longitudinal examination of perfusion and angiogenesis markers in primary colorectal tumors shows distinct signatures for metronomic and maximum-tolerated dose strategies
Source: Neoplasia. 2022 Jul 25;32:100825. doi: 10.1016/j.neo.2022.100825 (PMC9326335; doi:10.1016/j.neo.2022.100825)
Supplement: Supplementary Data S1 — Supplementary Raw Research Data. This is open data under the CC BY license http://creativecommons.org/licenses/by/4.0/ [file mmc1.zip]

Archive with 48 entries (36 files):
- Primary_tumor_longitudinal_chemotherapy-main/
- Primary_tumor_longitudinal_chemotherapy-main/.gitignore
- Primary_tumor_longitudinal_chemotherapy-main/Primary_tumor_longitudinal_chemotherapy.Rproj
- Primary_tumor_longitudinal_chemotherapy-main/README.md
- Primary_tumor_longitudinal_chemotherapy-main/code/
- Primary_tumor_longitudinal_chemotherapy-main/code/scripts/
- Primary_tumor_longitudinal_chemotherapy-main/code/scripts/DRS_GAMs.R
- Primary_tumor_longitudinal_chemotherapy-main/code/scripts/Imaging_data_analysis.R
- Primary_tumor_longitudinal_chemotherapy-main/code/scripts/qPCR_GAMs.R
- Primary_tumor_longitudinal_chemotherapy-main/code/scripts/qPCR_GAMs_diagnostics.R
- Primary_tumor_longitudinal_chemotherapy-main/code/scripts/qPCR_GAMs_pwcomps.R
- Primary_tumor_longitudinal_chemotherapy-main/data/
- Primary_tumor_longitudinal_chemotherapy-main/data/All_samples_with_average_effs_for_all_plates_2021.csv
- Primary_tumor_longitudinal_chemotherapy-main/data/Extraction_merged_2018_2020_2021_cohorts_FINAL.csv
- Primary_tumor_longitudinal_chemotherapy-main/data/Imaging_data.csv
- Primary_tumor_longitudinal_chemotherapy-main/figures/
- Primary_tumor_longitudinal_chemotherapy-main/figures/CG_Nestin-scaled.png
- Primary_tumor_longitudinal_chemotherapy-main/figures/MET_Nestin-scaled.png
- Primary_tumor_longitudinal_chemotherapy-main/figures/MTD_Nestin-scaled.png
- Primary_tumor_longitudinal_chemotherapy-main/figures/MVD_quant_Appendix.png
- Primary_tumor_longitudinal_chemotherapy-main/figures/study_design.tif
- Primary_tumor_longitudinal_chemotherapy-main/manuscript/
- Primary_tumor_longitudinal_chemotherapy-main/manuscript/Complete_manuscript.Rmd
- Primary_tumor_longitudinal_chemotherapy-main/manuscript/bibliography/
- Primary_tumor_longitudinal_chemotherapy-main/manuscript/bibliography/WileyNJD-v2.cls
- Primary_tumor_longitudinal_chemotherapy-main/manuscript/bibliography/american-medical-association.csl
- Primary_tumor_longitudinal_chemotherapy-main/manuscript/bibliography/bio.cls
- Primary_tumor_longitudinal_chemotherapy-main/manuscript/bibliography/biostatistics.csl
- Primary_tumor_longitudinal_chemotherapy-main/manuscript/bibliography/elsevier-with-titles.csl
- Primary_tumor_longitudinal_chemotherapy-main/manuscript/bibliography/refs.bib
- Primary_tumor_longitudinal_chemotherapy-main/manuscript/html_docs/
- Primary_tumor_longitudinal_chemotherapy-main/manuscript/html_docs/style.css
- Primary_tumor_longitudinal_chemotherapy-main/manuscript/latex_docs/
- Primary_tumor_longitudinal_chemotherapy-main/manuscript/latex_docs/orcid.png
- Primary_tumor_longitudinal_chemotherapy-main/manuscript/latex_docs/oxford-university-press-scimed-author-date.csl
- Primary_tumor_longitudinal_chemotherapy-main/manuscript/latex_docs/preamble.sty
- Primary_tumor_longitudinal_chemotherapy-main/manuscript/latex_docs/preamble_Appendix.sty
- Primary_tumor_longitudinal_chemotherapy-main/manuscript/sections/
- Primary_tumor_longitudinal_chemotherapy-main/manuscript/sections/01-Introduction.Rmd
- Primary_tumor_longitudinal_chemotherapy-main/manuscript/sections/02-Materials-and-Methods.Rmd
- Primary_tumor_longitudinal_chemotherapy-main/manuscript/sections/03-Results.Rmd
- Primary_tumor_longitudinal_chemotherapy-main/manuscript/sections/04-Discussion.Rmd
- Primary_tumor_longitudinal_chemotherapy-main/manuscript/sections/05-Conclusions.Rmd
- Primary_tumor_longitudinal_chemotherapy-main/manuscript/supplementary_materials/
- Primary_tumor_longitudinal_chemotherapy-main/manuscript/supplementary_materials/SM-doc.Rmd
- Primary_tumor_longitudinal_chemotherapy-main/manuscript/supplementary_materials/latex_docs/
- Primary_tumor_longitudinal_chemotherapy-main/manuscript/supplementary_materials/latex_docs/orcid.png
- Primary_tumor_longitudinal_chemotherapy-main/manuscript/supplementary_materials/latex_docs/preamble_SM.sty
