# Supplementary material for: Longitudinal examination of perfusion and angiogenesis markers in primary colorectal tumors shows distinct signatures for metronomic and maximum-tolerated dose strategies
Source: Neoplasia. 2022 Jul 25;32:100825. doi: 10.1016/j.neo.2022.100825 (PMC9326335; doi:10.1016/j.neo.2022.100825)
Supplement: Supplementary Data S1 — Supplementary Raw Research Data. This is open data under the CC BY license http://creativecommons.org/licenses/by/4.0/ [file mmc1.zip › Primary_tumor_longitudinal_chemotherapy-main/README.md]

Longitudinal examination of perfusion and angiogenesis markers in primary colorectal tumors shows distinct signatures for metronomic and maximum-tolerated dose strategies
=========================================================================================================================================================================

[![License: CC BY 4.0](https://img.shields.io/badge/License%20All-CC%20BY%204.0-lightgrey)](https://creativecommons.org/licenses/by/4.0/) 
[![License: CC0-1.0](https://img.shields.io/badge/License%20Parts-CC0%201.0-lightgrey)](http://creativecommons.org/publicdomain/zero/1.0/)

This repository contains code, raw data, scripts and manuscript files for a study of tumor response to treatment (metronomic and maximum-tolerated dose chemotherapy) in a primary murine model of colorectal cancer.

**Update**: A preprint for this work is avaiable in _bioRxiv_ ([link](https://www.biorxiv.org/content/10.1101/2022.02.07.479423v1))

Immunohistochemistry imaging data is avaiable in the BioStudies database under accession number S-BIAD323 ([link](https://www.ebi.ac.uk/biostudies/studies/S-BIAD323))

Repository structure:

- code: Contains scripts that create figures, run statistical analyses (in R)
- data: Files called by scripts in `code`. Contain raw qPCR, DRS, and imaging data.
- manuscript: Contains all necessary files (LaTeX, bibliography, etc. )to create the manuscript. The manuscript is created by knitting `Complete_manuscript.Rmd`
  - The directory `supplementary _materials` contains files used to create the Appendix, which can be compiled to PDF by knitting `SM-doc.Rmd`


## How to use this repository

The best way to use this work is to fork the repo. 
This work was created using R. Therefore, you need to install the latest version of R. Additionally, it is recommended that and IDE such as RStudio is installed as well. Directions to install R and RStudio can be found [here](https://rstudio-education.github.io/hopr/starting.html). <br>

After installing R and RStudio, you need to install the {bookdown} and {tinytex} (a LaTeX distribution) packages in order to be able to create the PDF output. To install `bookdown`, you only need to run the following command in the Console in RStudio: `install.packages("bookdown")`. <br>
Instructions to install {tinytex} can be found [here](https://yihui.org/tinytex/). Note that you have to install the package and then run the command `install_tinytex()` to make it work.
Finally, the figures use the Atkinson Hyperlegible Font, which needs to be installed as well (download via Google Fonts [here](https://fonts.google.com/specimen/Atkinson+Hyperlegible)).

All the required libraries to run the code and create the manuscript can be found in the first code chunk in `Main_manuscript.Rmd` (which calls all the files in `sections` to generate the main manuscript). If using RStudio, the first time you open `Main_manuscript.Rmd` you should automatically receive a warning about the missing packages that need to be installed; you can choose to install all the missing packages then.

From there the following approches can be used:

- The manuscript can be compiled.
- Individual scripts can be run, but they require the libraries found in the setup chunk in `Complete_manuscript.Rmd` to work.
- Imaging data can be found in [BioStudies](https://www.ebi.ac.uk/biostudies/studies/S-BIAD323) under accession number S-BIAD323.

# License

This entire repository is licensed under a CC BY 4.0 License, which allows reuse with attribution. However, certain files are released under the CC0 1.0 public domain dedication. The files indicated below are dual licensed under CC BY 4.0 and CC0 1.0:

- `02-Materials-and-Methods.Rmd`
- `03-Results.Rmd`
- `DRS_GAMs.R`
- `Imaging_data_analysis.R`
- `qPCR_GAMs_diagnostics.R`
- `qPCR_GAMs_pwcomps.R`
- `qPCR_GAMs.R`

All other files are under CC BY 4.0.

# Contact

If you have questions or comments please contact Ariel Mundo (aimundo AT uark.edu)
