# Supplementary material for: Longitudinal examination of perfusion and angiogenesis markers in primary colorectal tumors shows distinct signatures for metronomic and maximum-tolerated dose strategies
Source: Neoplasia. 2022 Jul 25;32:100825. doi: 10.1016/j.neo.2022.100825 (PMC9326335; doi:10.1016/j.neo.2022.100825)
Supplement: Supplementary Data S1 — Supplementary Raw Research Data. This is open data under the CC BY license http://creativecommons.org/licenses/by/4.0/ [file mmc1.zip › Primary_tumor_longitudinal_chemotherapy-main/code/scripts/qPCR_GAMs_diagnostics.R]

# qPCR Model diagnostics:

h<-appraise(VEGF_gam)+labs(title="VEGF")
i<-appraise(HIF1_gam)+labs(title="HIF-1a")
j<-appraise(DEK_gam)+labs(title="DEK")
k<-appraise(ALDOA_gam)+labs(title="ALDOA")
l<-appraise(STAT3_gam)+labs(title="STAT3")
m<-appraise(PGK1_gam)+labs(title="PGK1")
n<-appraise(RPTOR_gam)+labs(title="RPTOR")

(h|i)/(j|k)+plot_layout(byrow=T)

(l|m)/(n)+plot_layout(byrow=T)
