# Supplementary material for: Longitudinal examination of perfusion and angiogenesis markers in primary colorectal tumors shows distinct signatures for metronomic and maximum-tolerated dose strategies
Source: Neoplasia. 2022 Jul 25;32:100825. doi: 10.1016/j.neo.2022.100825 (PMC9326335; doi:10.1016/j.neo.2022.100825)
Supplement: Supplementary Data S1 — Supplementary Raw Research Data. This is open data under the CC BY license http://creativecommons.org/licenses/by/4.0/ [file mmc1.zip › Primary_tumor_longitudinal_chemotherapy-main/data/All_samples_with_average_effs_for_all_plates_2021.csv]

ID	GROUP	POLYP	LOCATION	SAMPLE	WEEK	NOTES	GENERAL_GROUP	TECHNICAL_REP	GENE	WELL	Cq
C319	MG3	P1	9	4	1		MG	1	VEGFA	A01	26.87945685
C319	MG3	P1	9	4	1		MG	2	VEGFA	A02	26.04832681
C319	MG3	P1	9	4	1		MG	3	VEGFA	A03	26.315959
C320	CG2	P4	7	11	1		CG	1	VEGFA	A04	23.04490051
C320	CG2	P4	7	11	1		CG	2	VEGFA	A05	23.63893061
C320	CG2	P4	7	11	1		CG	3	VEGFA	A06	22.89765025
C313	MG6	P1	7	21	1	good size	MG	1	VEGFA	A07	24.70957742
C313	MG6	P1	7	21	1	good size	MG	2	VEGFA	A08	24.87131929
C313	MG6	P1	7	21	1	good size	MG	3	VEGFA	A09	24.56309195
C308	MG1	P2	7	26	4		MG	1	VEGFA	A10	26.28419339
C308	MG1	P2	7	26	4		MG	2	VEGFA	A11	27.05370285
C308	MG1	P2	7	26	4		MG	3	VEGFA	A12	27.00880838
C311	MG2	P1	1	27	4	large biopsy	MG	1	VEGFA	B01	24.71344712
C311	MG2	P1	1	27	4	large biopsy	MG	2	VEGFA	B02	24.39641732
C311	MG2	P1	1	27	4	large biopsy	MG	3	VEGFA	B03	24.40071732
C319	MG3	P1	9	28	4		MG	1	VEGFA	B04	24.90779202
C319	MG3	P1	9	28	4		MG	2	VEGFA	B05	24.80719362
C319	MG3	P1	9	28	4		MG	3	VEGFA	B06	24.92642755
C306	MG4	P1	11	30	4	large biopsy	MG	1	VEGFA	B07	24.39335901
C306	MG4	P1	11	30	4	large biopsy	MG	2	VEGFA	B08	24.25888984
C306	MG4	P1	11	30	4	large biopsy	MG	3	VEGFA	B09	24.07134704
C317	CG2	P1	11	45	4		CG	1	VEGFA	B10	24.47115529
C317	CG2	P1	11	45	4		CG	2	VEGFA	B11	24.38656255
C317	CG2	P1	11	45	4		CG	3	VEGFA	B12	24.26964644
C320	CG2	P4	7	47	4		CG	1	VEGFA	C01	23.08810739
C320	CG2	P4	7	47	4		CG	2	VEGFA	C02	22.93983054
C320	CG2	P4	7	47	4		CG	3	VEGFA	C03	22.82445908
C308	MG1	P2	7	51	6		MG	1	VEGFA	C04	24.45378999
C308	MG1	P2	7	51	6		MG	2	VEGFA	C05	25.08330229
C308	MG1	P2	7	51	6		MG	3	VEGFA	C06	24.36435324
C311	MG2	P1	1	53	6		MG	1	VEGFA	C07	24.36527282
C311	MG2	P1	1	53	6		MG	2	VEGFA	C08	23.7892529
C311	MG2	P1	1	53	6		MG	3	VEGFA	C09	24.23528252
C319	MG3	P1	9	54	6		MG	1	VEGFA	C10	25.17813019
C319	MG3	P1	9	54	6		MG	2	VEGFA	C11	25.36559523
C319	MG3	P1	9	54	6		MG	3	VEGFA	C12	25.22995705
C306	MG4	P1	11	57	6		MG	1	VEGFA	D01	24.32137711
C306	MG4	P1	11	57	6		MG	2	VEGFA	D02	24.30298749
C306	MG4	P1	11	57	6		MG	3	VEGFA	D03	23.9134685
C314	MG6	P1	3	60	4		MG	1	VEGFA	D04	26.06058418
C314	MG6	P1	3	60	4		MG	2	VEGFA	D05	25.78634059
C314	MG6	P1	3	60	4		MG	3	VEGFA	D06	25.92055221
C316	CG1	P1	1	61	1		CG	1	VEGFA	D07	24.01580802
C316	CG1	P1	1	61	1		CG	2	VEGFA	D08	24.06175213
C316	CG1	P1	1	61	1		CG	3	VEGFA	D09	23.9214794
C317	CG2	P1	11	72	6		CG	1	VEGFA	D10	24.64501917
C317	CG2	P1	11	72	6		CG	2	VEGFA	D11	24.57069479
C317	CG2	P1	11	72	6		CG	3	VEGFA	D12	24.60906047
C314	MG6	P1	3	77	6	bigger sample	MG	1	VEGFA	E01	24.60383445
C314	MG6	P1	3	77	6	bigger sample	MG	2	VEGFA	E02	24.26480234
C314	MG6	P1	3	77	6	bigger sample	MG	3	VEGFA	E03	24.50983863
C316	CG1	P1	1	80	4		CG	1	VEGFA	E04	24.02869321
C316	CG1	P1	1	80	4		CG	2	VEGFA	E05	23.80046599
C316	CG1	P1	1	80	4		CG	3	VEGFA	E06	23.5361184
C301	CG4	P2	1	81	4		CG	1	VEGFA	E07	23.81835874
C301	CG4	P2	1	81	4		CG	2	VEGFA	E08	23.97079361
C301	CG4	P2	1	81	4		CG	3	VEGFA	E09	24.07064565
C316	CG1	P1	1	84	6		CG	1	VEGFA	E10	24.37211728
C316	CG1	P1	1	84	6		CG	2	VEGFA	E11	24.17601246
C316	CG1	P1	1	84	6		CG	3	VEGFA	E12	24.56037057
C301	CG4	P2	1	86	6		CG	1	VEGFA	F01	24.85381924
C301	CG4	P2	1	86	6		CG	2	VEGFA	F02	24.75819055
C301	CG4	P2	1	86	6		CG	3	VEGFA	F03	25.24558498
C319	MG3	P1	9	4	1		MG	1	HIF-1a	A01	23.82280477
C319	MG3	P1	9	4	1		MG	2	HIF-1a	A02	23.27267573
C319	MG3	P1	9	4	1		MG	3	HIF-1a	A03	23.48392191
C320	CG2	P4	7	11	1		CG	1	HIF-1a	A04	21.04908358
C320	CG2	P4	7	11	1		CG	2	HIF-1a	A05	21.13780651
C320	CG2	P4	7	11	1		CG	3	HIF-1a	A06	21.25224659
C313	MG6	P1	7	21	1	good size	MG	1	HIF-1a	A07	21.87047921
C313	MG6	P1	7	21	1	good size	MG	2	HIF-1a	A08	22.16295352
C313	MG6	P1	7	21	1	good size	MG	3	HIF-1a	A09	22.33109179
C308	MG1	P2	7	26	4		MG	1	HIF-1a	A10	22.8803818
C308	MG1	P2	7	26	4		MG	2	HIF-1a	A11	23.20467305
C308	MG1	P2	7	26	4		MG	3	HIF-1a	A12	23.18353655
C311	MG2	P1	1	27	4	large biopsy	MG	1	HIF-1a	B01	21.80692846
C311	MG2	P1	1	27	4	large biopsy	MG	2	HIF-1a	B02	21.42926087
C311	MG2	P1	1	27	4	large biopsy	MG	3	HIF-1a	B03	21.4060984
C319	MG3	P1	9	28	4		MG	1	HIF-1a	B04	21.30934131
C319	MG3	P1	9	28	4		MG	2	HIF-1a	B05	21.34217603
C319	MG3	P1	9	28	4		MG	3	HIF-1a	B06	21.46213087
C306	MG4	P1	11	30	4	large biopsy	MG	1	HIF-1a	B07	21.89095202
C306	MG4	P1	11	30	4	large biopsy	MG	2	HIF-1a	B08	21.26027208
C306	MG4	P1	11	30	4	large biopsy	MG	3	HIF-1a	B09	21.68496653
C317	CG2	P1	11	45	4		CG	1	HIF-1a	B10	21.03385938
C317	CG2	P1	11	45	4		CG	2	HIF-1a	B11	21.05767641
C317	CG2	P1	11	45	4		CG	3	HIF-1a	B12	21.2513706
C320	CG2	P4	7	47	4		CG	1	HIF-1a	C01	21.69710118
C320	CG2	P4	7	47	4		CG	2	HIF-1a	C02	21.57314168
C320	CG2	P4	7	47	4		CG	3	HIF-1a	C03	21.59842138
C308	MG1	P2	7	51	6		MG	1	HIF-1a	C04	21.45745852
C308	MG1	P2	7	51	6		MG	2	HIF-1a	C05	21.53185044
C308	MG1	P2	7	51	6		MG	3	HIF-1a	C06	21.54573959
C311	MG2	P1	1	53	6		MG	1	HIF-1a	C07	22.25788969
C311	MG2	P1	1	53	6		MG	2	HIF-1a	C08	21.24114365
C311	MG2	P1	1	53	6		MG	3	HIF-1a	C09	21.57393228
C319	MG3	P1	9	54	6		MG	1	HIF-1a	C10	22.59136615
C319	MG3	P1	9	54	6		MG	2	HIF-1a	C11	22.35624912
C319	MG3	P1	9	54	6		MG	3	HIF-1a	C12	22.01802912
C306	MG4	P1	11	57	6		MG	1	HIF-1a	D01	21.97588624
C306	MG4	P1	11	57	6		MG	2	HIF-1a	D02	22.06553601
C306	MG4	P1	11	57	6		MG	3	HIF-1a	D03	21.34262034
C314	MG6	P1	3	60	4		MG	1	HIF-1a	D04	22.43519902
C314	MG6	P1	3	60	4		MG	2	HIF-1a	D05	22.2581327
C314	MG6	P1	3	60	4		MG	3	HIF-1a	D06	22.61613463
C316	CG1	P1	1	61	1		CG	1	HIF-1a	D07	21.79467213
C316	CG1	P1	1	61	1		CG	2	HIF-1a	D08	21.55120602
C316	CG1	P1	1	61	1		CG	3	HIF-1a	D09	21.54149023
C317	CG2	P1	11	72	6		CG	1	HIF-1a	D10	22.32371155
C317	CG2	P1	11	72	6		CG	2	HIF-1a	D11	22.25178864
C317	CG2	P1	11	72	6		CG	3	HIF-1a	D12	22.01706133
C314	MG6	P1	3	77	6	bigger sample	MG	1	HIF-1a	E01	21.29223353
C314	MG6	P1	3	77	6	bigger sample	MG	2	HIF-1a	E02	21.75879494
C314	MG6	P1	3	77	6	bigger sample	MG	3	HIF-1a	E03	21.84749192
C316	CG1	P1	1	80	4		CG	1	HIF-1a	E04	21.17651559
C316	CG1	P1	1	80	4		CG	2	HIF-1a	E05	21.2781516
C316	CG1	P1	1	80	4		CG	3	HIF-1a	E06	21.1774012
C301	CG4	P2	1	81	4		CG	1	HIF-1a	E07	21.00278447
C301	CG4	P2	1	81	4		CG	2	HIF-1a	E08	20.5498078
C301	CG4	P2	1	81	4		CG	3	HIF-1a	E09	20.32566456
C316	CG1	P1	1	84	6		CG	1	HIF-1a	E10	21.36661649
C316	CG1	P1	1	84	6		CG	2	HIF-1a	E11	21.33816834
C316	CG1	P1	1	84	6		CG	3	HIF-1a	E12	21.4580389
C301	CG4	P2	1	86	6		CG	1	HIF-1a	F01	21.09935069
C301	CG4	P2	1	86	6		CG	2	HIF-1a	F02	21.00337599
C301	CG4	P2	1	86	6		CG	3	HIF-1a	F03	21.00620419
C319	MG3	P1	9	4	1		MG	1	GAPDH	A01	23.40202486
C319	MG3	P1	9	4	1		MG	2	GAPDH	A02	22.20009152
C319	MG3	P1	9	4	1		MG	3	GAPDH	A03	21.87551355
C320	CG2	P4	7	11	1		CG	1	GAPDH	A04	19.43681715
C320	CG2	P4	7	11	1		CG	2	GAPDH	A05	19.56465016
C320	CG2	P4	7	11	1		CG	3	GAPDH	A06	19.64349381
C313	MG6	P1	7	21	1	good size	MG	1	GAPDH	A07	19.5180404
C313	MG6	P1	7	21	1	good size	MG	2	GAPDH	A08	19.39889471
C313	MG6	P1	7	21	1	good size	MG	3	GAPDH	A09	19.50667146
C308	MG1	P2	7	26	4		MG	1	GAPDH	A10	22.32338531
C308	MG1	P2	7	26	4		MG	2	GAPDH	A11	22.24048293
C308	MG1	P2	7	26	4		MG	3	GAPDH	A12	22.50437875
C311	MG2	P1	1	27	4	large biopsy	MG	1	GAPDH	B01	19.24902484
C311	MG2	P1	1	27	4	large biopsy	MG	2	GAPDH	B02	19.25913312
C311	MG2	P1	1	27	4	large biopsy	MG	3	GAPDH	B03	19.20145164
C319	MG3	P1	9	28	4		MG	1	GAPDH	B04	19.86171739
C319	MG3	P1	9	28	4		MG	2	GAPDH	B05	19.59049465
C319	MG3	P1	9	28	4		MG	3	GAPDH	B06	19.65109579
C306	MG4	P1	11	30	4	large biopsy	MG	1	GAPDH	B07	19.89336272
C306	MG4	P1	11	30	4	large biopsy	MG	2	GAPDH	B08	19.53927758
C306	MG4	P1	11	30	4	large biopsy	MG	3	GAPDH	B09	19.60695326
C317	CG2	P1	11	45	4		CG	1	GAPDH	B10	19.60635321
C317	CG2	P1	11	45	4		CG	2	GAPDH	B11	19.32473576
C317	CG2	P1	11	45	4		CG	3	GAPDH	B12	19.35822239
C320	CG2	P4	7	47	4		CG	1	GAPDH	C01	19.15616952
C320	CG2	P4	7	47	4		CG	2	GAPDH	C02	18.93407342
C320	CG2	P4	7	47	4		CG	3	GAPDH	C03	19.17237564
C308	MG1	P2	7	51	6		MG	1	GAPDH	C04	19.76451111
C308	MG1	P2	7	51	6		MG	2	GAPDH	C05	19.6867853
C308	MG1	P2	7	51	6		MG	3	GAPDH	C06	19.67329594
C311	MG2	P1	1	53	6		MG	1	GAPDH	C07	18.76820108
C311	MG2	P1	1	53	6		MG	2	GAPDH	C08	19.63815019
C311	MG2	P1	1	53	6		MG	3	GAPDH	C09	19.39117269
C319	MG3	P1	9	54	6		MG	1	GAPDH	C10	19.89602233
C319	MG3	P1	9	54	6		MG	2	GAPDH	C11	20.00172571
C319	MG3	P1	9	54	6		MG	3	GAPDH	C12	20.03709575
C306	MG4	P1	11	57	6		MG	1	GAPDH	D01	20.93398127
C306	MG4	P1	11	57	6		MG	2	GAPDH	D02	21.04292026
C306	MG4	P1	11	57	6		MG	3	GAPDH	D03	20.83981869
C314	MG6	P1	3	60	4		MG	1	GAPDH	D04	21.49653755
C314	MG6	P1	3	60	4		MG	2	GAPDH	D05	21.85845261
C314	MG6	P1	3	60	4		MG	3	GAPDH	D06	21.52516533
C316	CG1	P1	1	61	1		CG	1	GAPDH	D07	20.17895957
C316	CG1	P1	1	61	1		CG	2	GAPDH	D08	19.89661705
C316	CG1	P1	1	61	1		CG	3	GAPDH	D09	19.63374072
C317	CG2	P1	11	72	6		CG	1	GAPDH	D10	20.41413371
C317	CG2	P1	11	72	6		CG	2	GAPDH	D11	20.21065323
C317	CG2	P1	11	72	6		CG	3	GAPDH	D12	20.53248428
C314	MG6	P1	3	77	6	bigger sample	MG	1	GAPDH	E01	19.7311414
C314	MG6	P1	3	77	6	bigger sample	MG	2	GAPDH	E02	19.74871756
C314	MG6	P1	3	77	6	bigger sample	MG	3	GAPDH	E03	19.69257609
C316	CG1	P1	1	80	4		CG	1	GAPDH	E04	19.15705798
C316	CG1	P1	1	80	4		CG	2	GAPDH	E05	19.02715203
C316	CG1	P1	1	80	4		CG	3	GAPDH	E06	19.19425529
C301	CG4	P2	1	81	4		CG	1	GAPDH	E07	18.37442417
C301	CG4	P2	1	81	4		CG	2	GAPDH	E08	18.48301582
C301	CG4	P2	1	81	4		CG	3	GAPDH	E09	18.66699028
C316	CG1	P1	1	84	6		CG	1	GAPDH	E10	19.09816913
C316	CG1	P1	1	84	6		CG	2	GAPDH	E11	19.25484309
C316	CG1	P1	1	84	6		CG	3	GAPDH	E12	19.72806635
C301	CG4	P2	1	86	6		CG	1	GAPDH	F01	19.89822543
C301	CG4	P2	1	86	6		CG	2	GAPDH	F02	19.5962011
C301	CG4	P2	1	86	6		CG	3	GAPDH	F03	19.51184974
C319	MG3	P1	9	4	1		MG	1	RPTOR	A01	26.74
C319	MG3	P1	9	4	1		MG	2	RPTOR	A02	26.36
C319	MG3	P1	9	4	1		MG	3	RPTOR	A03	26.6
C320	CG2	P4	7	11	1		CG	1	RPTOR	A04	24.36
C320	CG2	P4	7	11	1		CG	2	RPTOR	A05	24.32
C320	CG2	P4	7	11	1		CG	3	RPTOR	A06	24.26
C313	MG6	P1	7	21	1	good size	MG	1	RPTOR	A07	24.37
C313	MG6	P1	7	21	1	good size	MG	2	RPTOR	A08	24.49
C313	MG6	P1	7	21	1	good size	MG	3	RPTOR	A09	24.5
C308	MG1	P2	7	26	4		MG	1	RPTOR	A10	27.14
C308	MG1	P2	7	26	4		MG	2	RPTOR	A11	27.29
C308	MG1	P2	7	26	4		MG	3	RPTOR	A12	27.26
C311	MG2	P1	1	27	4	large biopsy	MG	1	RPTOR	B01	24.42
C311	MG2	P1	1	27	4	large biopsy	MG	2	RPTOR	B02	24.44
C311	MG2	P1	1	27	4	large biopsy	MG	3	RPTOR	B03	24.47
C319	MG3	P1	9	28	4		MG	1	RPTOR	B04	24.64
C319	MG3	P1	9	28	4		MG	2	RPTOR	B05	24.64
C319	MG3	P1	9	28	4		MG	3	RPTOR	B06	24.65
C306	MG4	P1	11	30	4	large biopsy	MG	1	RPTOR	B07	24.91
C306	MG4	P1	11	30	4	large biopsy	MG	2	RPTOR	B08	24.68
C306	MG4	P1	11	30	4	large biopsy	MG	3	RPTOR	B09	24.73
C317	CG2	P1	11	45	4		CG	1	RPTOR	B10	24.81
C317	CG2	P1	11	45	4		CG	2	RPTOR	B11	24.59
C317	CG2	P1	11	45	4		CG	3	RPTOR	B12	24.69
C320	CG2	P4	7	47	4		CG	1	RPTOR	C01	24.56
C320	CG2	P4	7	47	4		CG	2	RPTOR	C02	24.41
C320	CG2	P4	7	47	4		CG	3	RPTOR	C03	24.4
C308	MG1	P2	7	51	6		MG	1	RPTOR	C04	24.29
C308	MG1	P2	7	51	6		MG	2	RPTOR	C05	24.25
C308	MG1	P2	7	51	6		MG	3	RPTOR	C06	24.14
C311	MG2	P1	1	53	6		MG	1	RPTOR	C07	24.58
C311	MG2	P1	1	53	6		MG	2	RPTOR	C08	24.53
C311	MG2	P1	1	53	6		MG	3	RPTOR	C09	24.55
C319	MG3	P1	9	54	6		MG	1	RPTOR	C10	24.85
C319	MG3	P1	9	54	6		MG	2	RPTOR	C11	24.85
C319	MG3	P1	9	54	6		MG	3	RPTOR	C12	25.06
C306	MG4	P1	11	57	6		MG	1	RPTOR	D01	24.99
C306	MG4	P1	11	57	6		MG	2	RPTOR	D02	25.14
C306	MG4	P1	11	57	6		MG	3	RPTOR	D03	25.08
C314	MG6	P1	3	60	4		MG	1	RPTOR	D04	25.64
C314	MG6	P1	3	60	4		MG	2	RPTOR	D05	25.82
C314	MG6	P1	3	60	4		MG	3	RPTOR	D06	25.85
C316	CG1	P1	1	61	1		CG	1	RPTOR	D07	24.27
C316	CG1	P1	1	61	1		CG	2	RPTOR	D08	24.39
C316	CG1	P1	1	61	1		CG	3	RPTOR	D09	24.43
C317	CG2	P1	11	72	6		CG	1	RPTOR	D10	24.21
C317	CG2	P1	11	72	6		CG	2	RPTOR	D11	24.24
C317	CG2	P1	11	72	6		CG	3	RPTOR	D12	24.22
C314	MG6	P1	3	77	6	bigger sample	MG	1	RPTOR	E01	24.63
C314	MG6	P1	3	77	6	bigger sample	MG	2	RPTOR	E02	24.51
C314	MG6	P1	3	77	6	bigger sample	MG	3	RPTOR	E03	24.46
C316	CG1	P1	1	80	4		CG	1	RPTOR	E04	24.21
C316	CG1	P1	1	80	4		CG	2	RPTOR	E05	24.29
C316	CG1	P1	1	80	4		CG	3	RPTOR	E06	24.22
C301	CG4	P2	1	81	4		CG	1	RPTOR	E07	24.14
C301	CG4	P2	1	81	4		CG	2	RPTOR	E08	24.15
C301	CG4	P2	1	81	4		CG	3	RPTOR	E09	24.18
C316	CG1	P1	1	84	6		CG	1	RPTOR	E10	24.49
C316	CG1	P1	1	84	6		CG	2	RPTOR	E11	24.55
C316	CG1	P1	1	84	6		CG	3	RPTOR	E12	24.58
C301	CG4	P2	1	86	6		CG	1	RPTOR	F01	24.63
C301	CG4	P2	1	86	6		CG	2	RPTOR	F02	24.56
C301	CG4	P2	1	86	6		CG	3	RPTOR	F03	24.67
C319	MG3	P1	9	4	1		MG	1	ALDOA	A01	22.64
C319	MG3	P1	9	4	1		MG	2	ALDOA	A02	22.38
C319	MG3	P1	9	4	1		MG	3	ALDOA	A03	22.45
C320	CG2	P4	7	11	1		CG	1	ALDOA	A04	21.1
C320	CG2	P4	7	11	1		CG	2	ALDOA	A05	21.1
C320	CG2	P4	7	11	1		CG	3	ALDOA	A06	20.91
C313	MG6	P1	7	21	1	good size	MG	1	ALDOA	A07	21.02
C313	MG6	P1	7	21	1	good size	MG	2	ALDOA	A08	20.92
C313	MG6	P1	7	21	1	good size	MG	3	ALDOA	A09	20.93
C308	MG1	P2	7	26	4		MG	1	ALDOA	A10	21.66
C308	MG1	P2	7	26	4		MG	2	ALDOA	A11	21.75
C308	MG1	P2	7	26	4		MG	3	ALDOA	A12	21.97
C311	MG2	P1	1	27	4	large biopsy	MG	1	ALDOA	B01	20.64
C311	MG2	P1	1	27	4	large biopsy	MG	2	ALDOA	B02	20.71
C311	MG2	P1	1	27	4	large biopsy	MG	3	ALDOA	B03	20.5
C319	MG3	P1	9	28	4		MG	1	ALDOA	B04	20.58
C319	MG3	P1	9	28	4		MG	2	ALDOA	B05	20.78
C319	MG3	P1	9	28	4		MG	3	ALDOA	B06	20.89
C306	MG4	P1	11	30	4	large biopsy	MG	1	ALDOA	B07	20.93
C306	MG4	P1	11	30	4	large biopsy	MG	2	ALDOA	B08	20.78
C306	MG4	P1	11	30	4	large biopsy	MG	3	ALDOA	B09	20.77
C317	CG2	P1	11	45	4		CG	1	ALDOA	B10	20.41
C317	CG2	P1	11	45	4		CG	2	ALDOA	B11	20.47
C317	CG2	P1	11	45	4		CG	3	ALDOA	B12	20.58
C320	CG2	P4	7	47	4		CG	1	ALDOA	C01	20.72
C320	CG2	P4	7	47	4		CG	2	ALDOA	C02	20.44
C320	CG2	P4	7	47	4		CG	3	ALDOA	C03	20.54
C308	MG1	P2	7	51	6		MG	1	ALDOA	C04	20.92
C308	MG1	P2	7	51	6		MG	2	ALDOA	C05	21.12
C308	MG1	P2	7	51	6		MG	3	ALDOA	C06	21.23
C311	MG2	P1	1	53	6		MG	1	ALDOA	C07	21.47
C311	MG2	P1	1	53	6		MG	2	ALDOA	C08	21.33
C311	MG2	P1	1	53	6		MG	3	ALDOA	C09	21.23
C319	MG3	P1	9	54	6		MG	1	ALDOA	C10	20.69
C319	MG3	P1	9	54	6		MG	2	ALDOA	C11	20.81
C319	MG3	P1	9	54	6		MG	3	ALDOA	C12	21.13
C306	MG4	P1	11	57	6		MG	1	ALDOA	D01	21.18
C306	MG4	P1	11	57	6		MG	2	ALDOA	D02	21.24
C306	MG4	P1	11	57	6		MG	3	ALDOA	D03	21.02
C314	MG6	P1	3	60	4		MG	1	ALDOA	D04	21.25
C314	MG6	P1	3	60	4		MG	2	ALDOA	D05	21.39
C314	MG6	P1	3	60	4		MG	3	ALDOA	D06	21.37
C316	CG1	P1	1	61	1		CG	1	ALDOA	D07	20.64
C316	CG1	P1	1	61	1		CG	2	ALDOA	D08	20.47
C316	CG1	P1	1	61	1		CG	3	ALDOA	D09	20.64
C317	CG2	P1	11	72	6		CG	1	ALDOA	D10	20.51
C317	CG2	P1	11	72	6		CG	2	ALDOA	D11	20.48
C317	CG2	P1	11	72	6		CG	3	ALDOA	D12	20.26
C314	MG6	P1	3	77	6	bigger sample	MG	1	ALDOA	E01	20.73
C314	MG6	P1	3	77	6	bigger sample	MG	2	ALDOA	E02	20.7
C314	MG6	P1	3	77	6	bigger sample	MG	3	ALDOA	E03	20.47
C316	CG1	P1	1	80	4		CG	1	ALDOA	E04	20.65
C316	CG1	P1	1	80	4		CG	2	ALDOA	E05	20.72
C316	CG1	P1	1	80	4		CG	3	ALDOA	E06	20.82
C301	CG4	P2	1	81	4		CG	1	ALDOA	E07	20.64
C301	CG4	P2	1	81	4		CG	2	ALDOA	E08	20.88
C301	CG4	P2	1	81	4		CG	3	ALDOA	E09	20.71
C316	CG1	P1	1	84	6		CG	1	ALDOA	E10	21.33
C316	CG1	P1	1	84	6		CG	2	ALDOA	E11	21.48
C316	CG1	P1	1	84	6		CG	3	ALDOA	E12	21.55
C301	CG4	P2	1	86	6		CG	1	ALDOA	F01	20.97
C301	CG4	P2	1	86	6		CG	2	ALDOA	F02	20.69
C301	CG4	P2	1	86	6		CG	3	ALDOA	F03	20.77
C319	MG3	P1	9	4	1		MG	1	PGK1	A01	23.47
C319	MG3	P1	9	4	1		MG	2	PGK1	A02	23.28
C319	MG3	P1	9	4	1		MG	3	PGK1	A03	23.47
C320	CG2	P4	7	11	1		CG	1	PGK1	A04	20.88
C320	CG2	P4	7	11	1		CG	2	PGK1	A05	20.86
C320	CG2	P4	7	11	1		CG	3	PGK1	A06	20.73
C313	MG6	P1	7	21	1	good size	MG	1	PGK1	A07	21.37
C313	MG6	P1	7	21	1	good size	MG	2	PGK1	A08	21.3
C313	MG6	P1	7	21	1	good size	MG	3	PGK1	A09	21.38
C308	MG1	P2	7	26	4		MG	1	PGK1	A10	22.82
C308	MG1	P2	7	26	4		MG	2	PGK1	A11	22.74
C308	MG1	P2	7	26	4		MG	3	PGK1	A12	22.82
C311	MG2	P1	1	27	4	large biopsy	MG	1	PGK1	B01	20.88
C311	MG2	P1	1	27	4	large biopsy	MG	2	PGK1	B02	20.95
C311	MG2	P1	1	27	4	large biopsy	MG	3	PGK1	B03	20.93
C319	MG3	P1	9	28	4		MG	1	PGK1	B04	21.16
C319	MG3	P1	9	28	4		MG	2	PGK1	B05	21.04
C319	MG3	P1	9	28	4		MG	3	PGK1	B06	21.15
C306	MG4	P1	11	30	4	large biopsy	MG	1	PGK1	B07	20.85
C306	MG4	P1	11	30	4	large biopsy	MG	2	PGK1	B08	20.79
C306	MG4	P1	11	30	4	large biopsy	MG	3	PGK1	B09	20.8
C317	CG2	P1	11	45	4		CG	1	PGK1	B10	20.92
C317	CG2	P1	11	45	4		CG	2	PGK1	B11	20.97
C317	CG2	P1	11	45	4		CG	3	PGK1	B12	21.1
C320	CG2	P4	7	47	4		CG	1	PGK1	C01	20.48
C320	CG2	P4	7	47	4		CG	2	PGK1	C02	20.4
C320	CG2	P4	7	47	4		CG	3	PGK1	C03	20.45
C308	MG1	P2	7	51	6		MG	1	PGK1	C04	21.19
C308	MG1	P2	7	51	6		MG	2	PGK1	C05	21.19
C308	MG1	P2	7	51	6		MG	3	PGK1	C06	21.26
C311	MG2	P1	1	53	6		MG	1	PGK1	C07	21.46
C311	MG2	P1	1	53	6		MG	2	PGK1	C08	21.42
C311	MG2	P1	1	53	6		MG	3	PGK1	C09	21.51
C319	MG3	P1	9	54	6		MG	1	PGK1	C10	21.42
C319	MG3	P1	9	54	6		MG	2	PGK1	C11	21.38
C319	MG3	P1	9	54	6		MG	3	PGK1	C12	21.5
C306	MG4	P1	11	57	6		MG	1	PGK1	D01	21.48
C306	MG4	P1	11	57	6		MG	2	PGK1	D02	21.61
C306	MG4	P1	11	57	6		MG	3	PGK1	D03	21.35
C314	MG6	P1	3	60	4		MG	1	PGK1	D04	22.19
C314	MG6	P1	3	60	4		MG	2	PGK1	D05	22.25
C314	MG6	P1	3	60	4		MG	3	PGK1	D06	22.29
C316	CG1	P1	1	61	1		CG	1	PGK1	D07	21.1
C316	CG1	P1	1	61	1		CG	2	PGK1	D08	21.28
C316	CG1	P1	1	61	1		CG	3	PGK1	D09	21.35
C317	CG2	P1	11	72	6		CG	1	PGK1	D10	21.33
C317	CG2	P1	11	72	6		CG	2	PGK1	D11	21.29
C317	CG2	P1	11	72	6		CG	3	PGK1	D12	21.26
C314	MG6	P1	3	77	6	bigger sample	MG	1	PGK1	E01	20.68
C314	MG6	P1	3	77	6	bigger sample	MG	2	PGK1	E02	20.83
C314	MG6	P1	3	77	6	bigger sample	MG	3	PGK1	E03	20.77
C316	CG1	P1	1	80	4		CG	1	PGK1	E04	21.32
C316	CG1	P1	1	80	4		CG	2	PGK1	E05	21.41
C316	CG1	P1	1	80	4		CG	3	PGK1	E06	21.33
C301	CG4	P2	1	81	4		CG	1	PGK1	E07	20.61
C301	CG4	P2	1	81	4		CG	2	PGK1	E08	20.45
C301	CG4	P2	1	81	4		CG	3	PGK1	E09	20.5
C316	CG1	P1	1	84	6		CG	1	PGK1	E10	21.75
C316	CG1	P1	1	84	6		CG	2	PGK1	E11	21.82
C316	CG1	P1	1	84	6		CG	3	PGK1	E12	21.84
C301	CG4	P2	1	86	6		CG	1	PGK1	F01	20.89
C301	CG4	P2	1	86	6		CG	2	PGK1	F02	20.71
C301	CG4	P2	1	86	6		CG	3	PGK1	F03	20.71
C319	MG3	P1	9	4	1		MG	1	TBP	A01	26.79877196
C319	MG3	P1	9	4	1		MG	2	TBP	A02	26.60293506
C319	MG3	P1	9	4	1		MG	3	TBP	A03	26.57499005
C320	CG2	P4	7	11	1		CG	1	TBP	A04	24.02764243
C320	CG2	P4	7	11	1		CG	2	TBP	A05	24.19703854
C320	CG2	P4	7	11	1		CG	3	TBP	A06	23.91774692
C313	MG6	P1	7	21	1	good size	MG	1	TBP	A07	24.56902118
C313	MG6	P1	7	21	1	good size	MG	2	TBP	A08	24.38278302
C313	MG6	P1	7	21	1	good size	MG	3	TBP	A09	24.39475915
C308	MG1	P2	7	26	4		MG	1	TBP	A10	26.78297666
C308	MG1	P2	7	26	4		MG	2	TBP	A11	26.6859875
C308	MG1	P2	7	26	4		MG	3	TBP	A12	27.00987343
C311	MG2	P1	1	27	4	large biopsy	MG	1	TBP	B01	24.58436568
C311	MG2	P1	1	27	4	large biopsy	MG	2	TBP	B02	24.31591725
C311	MG2	P1	1	27	4	large biopsy	MG	3	TBP	B03	24.27839433
C319	MG3	P1	9	28	4		MG	1	TBP	B04	24.17118659
C319	MG3	P1	9	28	4		MG	2	TBP	B05	24.17342184
C319	MG3	P1	9	28	4		MG	3	TBP	B06	24.15219232
C306	MG4	P1	11	30	4	large biopsy	MG	1	TBP	B07	24.17335039
C306	MG4	P1	11	30	4	large biopsy	MG	2	TBP	B08	24.13753116
C306	MG4	P1	11	30	4	large biopsy	MG	3	TBP	B09	24.07769072
C317	CG2	P1	11	45	4		CG	1	TBP	B10	24.48635224
C317	CG2	P1	11	45	4		CG	2	TBP	B11	24.43265281
C317	CG2	P1	11	45	4		CG	3	TBP	B12	24.5211963
C320	CG2	P4	7	47	4		CG	1	TBP	C01	23.70534482
C320	CG2	P4	7	47	4		CG	2	TBP	C02	23.87286271
C320	CG2	P4	7	47	4		CG	3	TBP	C03	23.84536499
C308	MG1	P2	7	51	6		MG	1	TBP	C04	24.15811052
C308	MG1	P2	7	51	6		MG	2	TBP	C05	24.08623322
C308	MG1	P2	7	51	6		MG	3	TBP	C06	24.00499893
C311	MG2	P1	1	53	6		MG	1	TBP	C07	24.2295812
C311	MG2	P1	1	53	6		MG	2	TBP	C08	24.19870486
C311	MG2	P1	1	53	6		MG	3	TBP	C09	24.30013015
C319	MG3	P1	9	54	6		MG	1	TBP	C10	24.46933128
C319	MG3	P1	9	54	6		MG	2	TBP	C11	24.46087221
C319	MG3	P1	9	54	6		MG	3	TBP	C12	24.52079752
C306	MG4	P1	11	57	6		MG	1	TBP	D01	25.02703894
C306	MG4	P1	11	57	6		MG	2	TBP	D02	24.96292528
C306	MG4	P1	11	57	6		MG	3	TBP	D03	25.02247645
C314	MG6	P1	3	60	4		MG	1	TBP	D04	25.6450297
C314	MG6	P1	3	60	4		MG	2	TBP	D05	25.76840585
C314	MG6	P1	3	60	4		MG	3	TBP	D06	25.63563888
C316	CG1	P1	1	61	1		CG	1	TBP	D07	24.25291106
C316	CG1	P1	1	61	1		CG	2	TBP	D08	24.26999388
C316	CG1	P1	1	61	1		CG	3	TBP	D09	24.14988329
C317	CG2	P1	11	72	6		CG	1	TBP	D10	24.18677056
C317	CG2	P1	11	72	6		CG	2	TBP	D11	24.29062403
C317	CG2	P1	11	72	6		CG	3	TBP	D12	24.264439
C314	MG6	P1	3	77	6	bigger sample	MG	1	TBP	E01	24.39984014
C314	MG6	P1	3	77	6	bigger sample	MG	2	TBP	E02	24.34476787
C314	MG6	P1	3	77	6	bigger sample	MG	3	TBP	E03	24.3068155
C316	CG1	P1	1	80	4		CG	1	TBP	E04	24.20117056
C316	CG1	P1	1	80	4		CG	2	TBP	E05	24.1707052
C316	CG1	P1	1	80	4		CG	3	TBP	E06	24.09511852
C301	CG4	P2	1	81	4		CG	1	TBP	E07	24.25704925
C301	CG4	P2	1	81	4		CG	2	TBP	E08	24.23901602
C301	CG4	P2	1	81	4		CG	3	TBP	E09	24.20215958
C316	CG1	P1	1	84	6		CG	1	TBP	E10	24.20785244
C316	CG1	P1	1	84	6		CG	2	TBP	E11	24.28904462
C316	CG1	P1	1	84	6		CG	3	TBP	E12	24.37762654
C301	CG4	P2	1	86	6		CG	1	TBP	F01	24.52144898
C301	CG4	P2	1	86	6		CG	2	TBP	F02	24.53451965
C301	CG4	P2	1	86	6		CG	3	TBP	F03	24.42865018
C319	MG3	P1	9	4	1		MG	1	DEK	A01	25.3626562
C319	MG3	P1	9	4	1		MG	2	DEK	A02	25.33864428
C319	MG3	P1	9	4	1		MG	3	DEK	A03	25.05417286
C320	CG2	P4	7	11	1		CG	1	DEK	A04	22.62701434
C320	CG2	P4	7	11	1		CG	2	DEK	A05	22.43683349
C320	CG2	P4	7	11	1		CG	3	DEK	A06	22.62800123
C313	MG6	P1	7	21	1	good size	MG	1	DEK	A07	23.01004813
C313	MG6	P1	7	21	1	good size	MG	2	DEK	A08	22.76241955
C313	MG6	P1	7	21	1	good size	MG	3	DEK	A09	22.9511647
C308	MG1	P2	7	26	4		MG	1	DEK	A10	25.49340456
C308	MG1	P2	7	26	4		MG	2	DEK	A11	25.39778785
C308	MG1	P2	7	26	4		MG	3	DEK	A12	25.46183307
C311	MG2	P1	1	27	4	large biopsy	MG	1	DEK	B01	23.00545424
C311	MG2	P1	1	27	4	large biopsy	MG	2	DEK	B02	22.26617929
C311	MG2	P1	1	27	4	large biopsy	MG	3	DEK	B03	22.44484641
C319	MG3	P1	9	28	4		MG	1	DEK	B04	22.48263796
C319	MG3	P1	9	28	4		MG	2	DEK	B05	22.71597034
C319	MG3	P1	9	28	4		MG	3	DEK	B06	22.54095387
C306	MG4	P1	11	30	4	large biopsy	MG	1	DEK	B07	22.16311422
C306	MG4	P1	11	30	4	large biopsy	MG	2	DEK	B08	22.1253806
C306	MG4	P1	11	30	4	large biopsy	MG	3	DEK	B09	22.13443641
C317	CG2	P1	11	45	4		CG	1	DEK	B10	22.86569516
C317	CG2	P1	11	45	4		CG	2	DEK	B11	22.80621059
C317	CG2	P1	11	45	4		CG	3	DEK	B12	22.82512541
C320	CG2	P4	7	47	4		CG	1	DEK	C01	22.16446129
C320	CG2	P4	7	47	4		CG	2	DEK	C02	22.19836228
C320	CG2	P4	7	47	4		CG	3	DEK	C03	22.20668872
C308	MG1	P2	7	51	6		MG	1	DEK	C04	22.78032333
C308	MG1	P2	7	51	6		MG	2	DEK	C05	22.665269
C308	MG1	P2	7	51	6		MG	3	DEK	C06	22.95084406
C311	MG2	P1	1	53	6		MG	1	DEK	C07	22.29404968
C311	MG2	P1	1	53	6		MG	2	DEK	C08	22.52112693
C311	MG2	P1	1	53	6		MG	3	DEK	C09	22.44948375
C319	MG3	P1	9	54	6		MG	1	DEK	C10	23.26427145
C319	MG3	P1	9	54	6		MG	2	DEK	C11	23.10298415
C319	MG3	P1	9	54	6		MG	3	DEK	C12	23.0998762
C306	MG4	P1	11	57	6		MG	1	DEK	D01	23.19117853
C306	MG4	P1	11	57	6		MG	2	DEK	D02	23.41007837
C306	MG4	P1	11	57	6		MG	3	DEK	D03	23.39347579
C314	MG6	P1	3	60	4		MG	1	DEK	D04	24.98452633
C314	MG6	P1	3	60	4		MG	2	DEK	D05	24.87656335
C314	MG6	P1	3	60	4		MG	3	DEK	D06	24.6924567
C316	CG1	P1	1	61	1		CG	1	DEK	D07	22.90828193
C316	CG1	P1	1	61	1		CG	2	DEK	D08	22.82053872
C316	CG1	P1	1	61	1		CG	3	DEK	D09	22.85920685
C317	CG2	P1	11	72	6		CG	1	DEK	D10	22.75310665
C317	CG2	P1	11	72	6		CG	2	DEK	D11	22.41929815
C317	CG2	P1	11	72	6		CG	3	DEK	D12	22.51115458
C314	MG6	P1	3	77	6	bigger sample	MG	1	DEK	E01	22.57859082
C314	MG6	P1	3	77	6	bigger sample	MG	2	DEK	E02	22.74140561
C314	MG6	P1	3	77	6	bigger sample	MG	3	DEK	E03	22.6438815
C316	CG1	P1	1	80	4		CG	1	DEK	E04	22.48402053
C316	CG1	P1	1	80	4		CG	2	DEK	E05	22.31290596
C316	CG1	P1	1	80	4		CG	3	DEK	E06	22.47302871
C301	CG4	P2	1	81	4		CG	1	DEK	E07	22.30565101
C301	CG4	P2	1	81	4		CG	2	DEK	E08	22.09283319
C301	CG4	P2	1	81	4		CG	3	DEK	E09	22.03950312
C316	CG1	P1	1	84	6		CG	1	DEK	E10	22.14336471
C316	CG1	P1	1	84	6		CG	2	DEK	E11	22.6376253
C316	CG1	P1	1	84	6		CG	3	DEK	E12	22.80257899
C301	CG4	P2	1	86	6		CG	1	DEK	F01	22.46056041
C301	CG4	P2	1	86	6		CG	2	DEK	F02	22.4582201
C301	CG4	P2	1	86	6		CG	3	DEK	F03	22.19189626
C302	MG1	P1	9	1	1		MG	1	GAPDH	A01	19.41798809
C302	MG1	P1	9	1	1		MG	2	GAPDH	A02	19.29997369
C302	MG1	P1	9	1	1		MG	3	GAPDH	A03	19.31054792
C308	MG1	P1	4	2	1		MG	1	GAPDH	A04	19.81699736
C308	MG1	P1	4	2	1		MG	2	GAPDH	A05	19.8585451
C308	MG1	P1	4	2	1		MG	3	GAPDH	A06	19.79249987
C318	CG3	P1	11	12	1		CG	1	GAPDH	A07	19.79139088
C318	CG3	P1	11	12	1		CG	2	GAPDH	A08	19.67945439
C318	CG3	P1	11	12	1		CG	3	GAPDH	A09	19.67092291
C304	MG3	P3	8	19	1		MG	1	GAPDH	A10	20.09818508
C304	MG3	P3	8	19	1		MG	2	GAPDH	A11	20.19496345
C304	MG3	P3	8	19	1		MG	3	GAPDH	A12	20.31763437
C320	CG2	P2	1	46	4		CG	1	GAPDH	B01	20.16899433
C320	CG2	P2	1	46	4		CG	2	GAPDH	B02	19.9622981
C320	CG2	P2	1	46	4		CG	3	GAPDH	B03	19.91472865
C303	CG3	P1	12	85	4		CG	1	GAPDH	B04	20.04859333
C303	CG3	P1	12	85	4		CG	2	GAPDH	B05	19.99206002
C303	CG3	P1	12	85	4		CG	3	GAPDH	B06	19.91623461
C302	MG1	P1	9	1	1		MG	1	VEGFA	E01	23.46447578
C302	MG1	P1	9	1	1		MG	2	VEGFA	E02	23.47131055
C302	MG1	P1	9	1	1		MG	3	VEGFA	E03	23.39496232
C308	MG1	P1	4	2	1		MG	1	VEGFA	E04	24.96464606
C308	MG1	P1	4	2	1		MG	2	VEGFA	E05	25.00158323
C308	MG1	P1	4	2	1		MG	3	VEGFA	E06	24.71147554
C318	CG3	P1	11	12	1		CG	1	VEGFA	E07	24.56448565
C318	CG3	P1	11	12	1		CG	2	VEGFA	E08	24.83840731
C318	CG3	P1	11	12	1		CG	3	VEGFA	E09	24.72984171
C304	MG3	P3	8	19	1		MG	1	VEGFA	E10	25.6923062
C304	MG3	P3	8	19	1		MG	2	VEGFA	E11	25.6166979
C304	MG3	P3	8	19	1		MG	3	VEGFA	E12	25.76615021
C320	CG2	P2	1	46	4		CG	1	VEGFA	F01	24.84096685
C320	CG2	P2	1	46	4		CG	2	VEGFA	F02	24.75400903
C320	CG2	P2	1	46	4		CG	3	VEGFA	F03	24.72776155
C303	CG3	P1	12	85	4		CG	1	VEGFA	F04	24.7600282
C303	CG3	P1	12	85	4		CG	2	VEGFA	F05	24.79763289
C303	CG3	P1	12	85	4		CG	3	VEGFA	F06	24.79847241
C302	MG1	P1	9	1	1		MG	1	HIF-1a	E01	21.84063629
C302	MG1	P1	9	1	1		MG	2	HIF-1a	E02	21.79404901
C302	MG1	P1	9	1	1		MG	3	HIF-1a	E03	21.78722253
C308	MG1	P1	4	2	1		MG	1	HIF-1a	E04	21.87803797
C308	MG1	P1	4	2	1		MG	2	HIF-1a	E05	22.07503216
C308	MG1	P1	4	2	1		MG	3	HIF-1a	E06	21.89199728
C318	CG3	P1	11	12	1		CG	1	HIF-1a	E07	21.25422238
C318	CG3	P1	11	12	1		CG	2	HIF-1a	E08	21.29970545
C318	CG3	P1	11	12	1		CG	3	HIF-1a	E09	21.42365149
C304	MG3	P3	8	19	1		MG	1	HIF-1a	E10	22.63435807
C304	MG3	P3	8	19	1		MG	2	HIF-1a	E11	22.66082074
C304	MG3	P3	8	19	1		MG	3	HIF-1a	E12	22.64208408
C320	CG2	P2	1	46	4		CG	1	HIF-1a	F01	22.99990291
C320	CG2	P2	1	46	4		CG	2	HIF-1a	F02	23.02333401
C320	CG2	P2	1	46	4		CG	3	HIF-1a	F03	22.77849219
C303	CG3	P1	12	85	4		CG	1	HIF-1a	F04	22.25498851
C303	CG3	P1	12	85	4		CG	2	HIF-1a	F05	22.23434699
C303	CG3	P1	12	85	4		CG	3	HIF-1a	F06	22.26607467
C302	MG1	P1	9	1	1		MG	1	DEK	A01	21.26753279
C302	MG1	P1	9	1	1		MG	2	DEK	A02	21.29180512
C302	MG1	P1	9	1	1		MG	3	DEK	A03	21.43124448
C308	MG1	P1	4	2	1		MG	1	DEK	A04	22.3527954
C308	MG1	P1	4	2	1		MG	2	DEK	A05	22.44808577
C308	MG1	P1	4	2	1		MG	3	DEK	A06	22.26341434
C318	CG3	P1	11	12	1		CG	1	DEK	A07	22.31592476
C318	CG3	P1	11	12	1		CG	2	DEK	A08	22.41891697
C318	CG3	P1	11	12	1		CG	3	DEK	A09	22.41745714
C304	MG3	P3	8	19	1		MG	1	DEK	A10	22.20190435
C304	MG3	P3	8	19	1		MG	2	DEK	A11	22.15882006
C304	MG3	P3	8	19	1		MG	3	DEK	A12	22.28753721
C320	CG2	P2	1	46	4		CG	1	DEK	B01	22.63732202
C320	CG2	P2	1	46	4		CG	2	DEK	B02	22.54064524
C320	CG2	P2	1	46	4		CG	3	DEK	B03	22.62739751
C303	CG3	P1	12	85	4		CG	1	DEK	B04	22.83327331
C303	CG3	P1	12	85	4		CG	2	DEK	B05	22.99201134
C303	CG3	P1	12	85	4		CG	3	DEK	B06	22.64399826
C302	MG1	P1	9	1	1		MG	1	RPTOR	E01	24.18264424
C302	MG1	P1	9	1	1		MG	2	RPTOR	E02	24.01419529
C302	MG1	P1	9	1	1		MG	3	RPTOR	E03	23.88916663
C308	MG1	P1	4	2	1		MG	1	RPTOR	E04	25.35812188
C308	MG1	P1	4	2	1		MG	2	RPTOR	E05	25.27851693
C308	MG1	P1	4	2	1		MG	3	RPTOR	E06	25.31817245
C318	CG3	P1	11	12	1		CG	1	RPTOR	E07	25.43199576
C318	CG3	P1	11	12	1		CG	2	RPTOR	E08	25.53022405
C318	CG3	P1	11	12	1		CG	3	RPTOR	E09	25.52414015
C304	MG3	P3	8	19	1		MG	1	RPTOR	E10	25.44179405
C304	MG3	P3	8	19	1		MG	2	RPTOR	E11	25.31274636
C304	MG3	P3	8	19	1		MG	3	RPTOR	E12	25.54715438
C320	CG2	P2	1	46	4		CG	1	RPTOR	F01	26.3977558
C320	CG2	P2	1	46	4		CG	2	RPTOR	F02	26.2039019
C320	CG2	P2	1	46	4		CG	3	RPTOR	F03	26.10244852
C303	CG3	P1	12	85	4		CG	1	RPTOR	F04	25.25180293
C303	CG3	P1	12	85	4		CG	2	RPTOR	F05	25.36738329
C303	CG3	P1	12	85	4		CG	3	RPTOR	F06	25.20562517
C302	MG1	P1	9	1	1		MG	1	ALDOA	A01	21.02675599
C302	MG1	P1	9	1	1		MG	2	ALDOA	A02	20.49360563
C302	MG1	P1	9	1	1		MG	3	ALDOA	A03	20.53547965
C308	MG1	P1	4	2	1		MG	1	ALDOA	A04	21.17902379
C308	MG1	P1	4	2	1		MG	2	ALDOA	A05	21.26063865
C308	MG1	P1	4	2	1		MG	3	ALDOA	A06	21.03151695
C318	CG3	P1	11	12	1		CG	1	ALDOA	A07	22.2245849
C318	CG3	P1	11	12	1		CG	2	ALDOA	A08	22.1762567
C318	CG3	P1	11	12	1		CG	3	ALDOA	A09	22.18911073
C304	MG3	P3	8	19	1		MG	1	ALDOA	A10	22.05950976
C304	MG3	P3	8	19	1		MG	2	ALDOA	A11	22.06950461
C304	MG3	P3	8	19	1		MG	3	ALDOA	A12	21.97481577
C320	CG2	P2	1	46	4		CG	1	ALDOA	B01	22.40296382
C320	CG2	P2	1	46	4		CG	2	ALDOA	B02	22.32832457
C320	CG2	P2	1	46	4		CG	3	ALDOA	B03	22.15853197
C303	CG3	P1	12	85	4		CG	1	ALDOA	B04	21.48417318
C303	CG3	P1	12	85	4		CG	2	ALDOA	B05	21.37667746
C303	CG3	P1	12	85	4		CG	3	ALDOA	B06	21.30918079
C302	MG1	P1	9	1	1		MG	1	PGK1	A01	21.16
C302	MG1	P1	9	1	1		MG	2	PGK1	A02	20.94
C302	MG1	P1	9	1	1		MG	3	PGK1	A03	21.25
C308	MG1	P1	4	2	1		MG	1	PGK1	A04	22.18
C308	MG1	P1	4	2	1		MG	2	PGK1	A05	21.85
C308	MG1	P1	4	2	1		MG	3	PGK1	A06	22.04
C318	CG3	P1	11	12	1		CG	1	PGK1	A07	22.34
C318	CG3	P1	11	12	1		CG	2	PGK1	A08	22.26
C318	CG3	P1	11	12	1		CG	3	PGK1	A09	22.26
C304	MG3	P3	8	19	1		MG	1	PGK1	A10	22.29
C304	MG3	P3	8	19	1		MG	2	PGK1	A11	22.35
C304	MG3	P3	8	19	1		MG	3	PGK1	A12	22.37
C320	CG2	P2	1	46	4		CG	1	PGK1	B01	22.37
C320	CG2	P2	1	46	4		CG	2	PGK1	B02	22.54
C320	CG2	P2	1	46	4		CG	3	PGK1	B03	22.53
C303	CG3	P1	12	85	4		CG	1	PGK1	B04	22.09
C303	CG3	P1	12	85	4		CG	2	PGK1	B05	22.07
C303	CG3	P1	12	85	4		CG	3	PGK1	B06	22.06
C302	MG1	P1	9	1	1		MG	1	STAT3	A01	22.71586249
C302	MG1	P1	9	1	1		MG	2	STAT3	A02	22.36561578
C302	MG1	P1	9	1	1		MG	3	STAT3	A03	22.25593567
C308	MG1	P1	4	2	1		MG	1	STAT3	A04	23.14231696
C308	MG1	P1	4	2	1		MG	2	STAT3	A05	22.80189715
C308	MG1	P1	4	2	1		MG	3	STAT3	A06	22.88970269
C319	MG3	P1	9	4	1		MG	1	STAT3	A07	24.94070757
C319	MG3	P1	9	4	1		MG	2	STAT3	A08	24.44153423
C319	MG3	P1	9	4	1		MG	3	STAT3	A09	24.50976737
C320	CG2	P4	7	11	1		CG	1	STAT3	A10	23.26448775
C320	CG2	P4	7	11	1		CG	2	STAT3	A11	23.2547479
C320	CG2	P4	7	11	1		CG	3	STAT3	A12	23.18575592
C318	CG3	P1	11	12	1		CG	1	STAT3	B01	24.13975523
C318	CG3	P1	11	12	1		CG	2	STAT3	B02	23.58850389
C318	CG3	P1	11	12	1		CG	3	STAT3	B03	23.48390351
C304	MG3	P3	8	19	1		MG	1	STAT3	B04	24.91619903
C304	MG3	P3	8	19	1		MG	2	STAT3	B05	24.11941472
C304	MG3	P3	8	19	1		MG	3	STAT3	B06	23.42752176
C313	MG6	P1	7	21	1	good size	MG	1	STAT3	B07	23.23851702
C313	MG6	P1	7	21	1	good size	MG	2	STAT3	B08	23.19244075
C313	MG6	P1	7	21	1	good size	MG	3	STAT3	B09	22.80665599
C308	MG1	P2	7	26	4		MG	1	STAT3	B10	25.04156023
C308	MG1	P2	7	26	4		MG	2	STAT3	B11	24.42051492
C308	MG1	P2	7	26	4		MG	3	STAT3	B12	24.45520528
C311	MG2	P1	1	27	4	large biopsy	MG	1	STAT3	C01	23.41585928
C311	MG2	P1	1	27	4	large biopsy	MG	2	STAT3	C02	23.02065914
C311	MG2	P1	1	27	4	large biopsy	MG	3	STAT3	C03	23.27023132
C319	MG3	P1	9	28	4		MG	1	STAT3	C04	23.03489548
C319	MG3	P1	9	28	4		MG	2	STAT3	C05	22.8906026
C319	MG3	P1	9	28	4		MG	3	STAT3	C06	22.94460176
C306	MG4	P1	11	30	4	large biopsy	MG	1	STAT3	C07	23.1043343
C306	MG4	P1	11	30	4	large biopsy	MG	2	STAT3	C08	23.0511114
C306	MG4	P1	11	30	4	large biopsy	MG	3	STAT3	C09	22.8780568
C317	CG2	P1	11	45	4		CG	1	STAT3	C10	22.87253045
C317	CG2	P1	11	45	4		CG	2	STAT3	C11	22.76034342
C317	CG2	P1	11	45	4		CG	3	STAT3	C12	22.95677309
C320	CG2	P2	1	46	4		CG	1	STAT3	D01	24.06475903
C320	CG2	P2	1	46	4		CG	2	STAT3	D02	24.14137012
C320	CG2	P2	1	46	4		CG	3	STAT3	D03	23.53195301
C320	CG2	P4	7	47	4		CG	1	STAT3	D04	23.69742871
C320	CG2	P4	7	47	4		CG	2	STAT3	D05	23.34251324
C320	CG2	P4	7	47	4		CG	3	STAT3	D06	23.54989548
C308	MG1	P2	7	51	6		MG	1	STAT3	D07	23.59106155
C308	MG1	P2	7	51	6		MG	2	STAT3	D08	24.07656637
C308	MG1	P2	7	51	6		MG	3	STAT3	D09	23.37625689
C311	MG2	P1	1	53	6		MG	1	STAT3	D10	23.44931449
C311	MG2	P1	1	53	6		MG	2	STAT3	D11	23.27924081
C311	MG2	P1	1	53	6		MG	3	STAT3	D12	23.497337
C319	MG3	P1	9	54	6		MG	1	STAT3	E01	23.36195459
C319	MG3	P1	9	54	6		MG	2	STAT3	E02	23.98697442
C319	MG3	P1	9	54	6		MG	3	STAT3	E03	23.00082333
C306	MG4	P1	11	57	6		MG	1	STAT3	E04	23.0510971
C306	MG4	P1	11	57	6		MG	2	STAT3	E05	23.01428905
C306	MG4	P1	11	57	6		MG	3	STAT3	E06	22.75776435
C314	MG6	P1	3	60	4		MG	1	STAT3	E07	23.86442067
C314	MG6	P1	3	60	4		MG	2	STAT3	E08	24.17778209
C314	MG6	P1	3	60	4		MG	3	STAT3	E09	23.79859016
C316	CG1	P1	1	61	1		CG	1	STAT3	E10	22.66157355
C316	CG1	P1	1	61	1		CG	2	STAT3	E11	23.10761706
C316	CG1	P1	1	61	1		CG	3	STAT3	E12	23.36132611
C317	CG2	P1	11	72	6		CG	1	STAT3	F01	23.68443224
C317	CG2	P1	11	72	6		CG	2	STAT3	F02	23.55077929
C317	CG2	P1	11	72	6		CG	3	STAT3	F03	22.65117576
C314	MG6	P1	3	77	6	bigger sample	MG	1	STAT3	F04	22.95148151
C314	MG6	P1	3	77	6	bigger sample	MG	2	STAT3	F05	23.19931097
C314	MG6	P1	3	77	6	bigger sample	MG	3	STAT3	F06	23.6282362
C316	CG1	P1	1	80	4		CG	1	STAT3	F07	22.7654563
C316	CG1	P1	1	80	4		CG	2	STAT3	F08	22.53868323
C316	CG1	P1	1	80	4		CG	3	STAT3	F09	24.47504285
C301	CG4	P2	1	81	4		CG	1	STAT3	F10	23.3967862
C301	CG4	P2	1	81	4		CG	2	STAT3	F11	23.97557838
C301	CG4	P2	1	81	4		CG	3	STAT3	F12	23.08982455
C316	CG1	P1	1	84	6		CG	1	STAT3	G01	23.50907187
C316	CG1	P1	1	84	6		CG	2	STAT3	G02	23.02412804
C316	CG1	P1	1	84	6		CG	3	STAT3	G03	23.21021144
C303	CG3	P1	12	85	4		CG	1	STAT3	G04	23.65944386
C303	CG3	P1	12	85	4		CG	2	STAT3	G05	23.52453488
C303	CG3	P1	12	85	4		CG	3	STAT3	H01	24.11335239
C301	CG4	P2	1	86	6		CG	1	STAT3	H02	24.10959145
C301	CG4	P2	1	86	6		CG	2	STAT3	H03	23.5319778
C301	CG4	P2	1	86	6		CG	3	STAT3	H04	23.78959432
C331	MTD11	P4	8	106	1		MTD	1	VEGFA	A01	27.05
C331	MTD11	P4	8	106	1		MTD	2	VEGFA	A02	26.54
C331	MTD11	P4	8	106	1		MTD	3	VEGFA	A03	26.67
C337	MTD6	P6	12	115	2		MTD	1	VEGFA	A04	27.11
C337	MTD6	P6	12	115	2		MTD	2	VEGFA	A05	26.86
C337	MTD6	P6	12	115	2		MTD	3	VEGFA	A06	26.64
C331	MTD11	P4	8	120	2		MTD	1	VEGFA	A07	25.97
C331	MTD11	P4	8	120	2		MTD	2	VEGFA	A08	25.66
C331	MTD11	P4	8	120	2		MTD	3	VEGFA	A09	25.32
C333	MTD12	P5	7	121	2		MTD	1	VEGFA	A10	27.17
C333	MTD12	P5	7	121	2		MTD	2	VEGFA	A11	27.41
C333	MTD12	P5	7	121	2		MTD	3	VEGFA	A12	27.27
C337	MTD6	P6	12	129	3		MTD	1	VEGFA	B01	27.19
C337	MTD6	P6	12	129	3		MTD	2	VEGFA	B02	26.45
C337	MTD6	P6	12	129	3		MTD	3	VEGFA	B03	26.98
C326	MTD9	P4	10	132	3		MTD	1	VEGFA	B04	25.13
C326	MTD9	P4	10	132	3		MTD	2	VEGFA	B05	25.83
C326	MTD9	P4	10	132	3		MTD	3	VEGFA	B06	25.5
C331	MTD11	P4	8	136	3		MTD	1	VEGFA	B07	28.23
C331	MTD11	P4	8	136	3		MTD	2	VEGFA	B08	26.38
C331	MTD11	P4	8	136	3		MTD	3	VEGFA	B09	25.78
C332	MTD11	P1	5	137	3		MTD	1	VEGFA	B10	27.09
C332	MTD11	P1	5	137	3		MTD	2	VEGFA	B11	27.59
C332	MTD11	P1	5	137	3		MTD	3	VEGFA	B12	26.64
C333	MTD12	P5	7	138	3		MTD	1	VEGFA	C01	26.19
C333	MTD12	P5	7	138	3		MTD	2	VEGFA	C02	26.65
C333	MTD12	P5	7	138	3		MTD	3	VEGFA	C03	27.56
C337	MTD6	P6	12	143	4		MTD	1	VEGFA	C04	26.73
C337	MTD6	P6	12	143	4		MTD	2	VEGFA	C05	26.75
C337	MTD6	P6	12	143	4		MTD	3	VEGFA	C06	26.88
C326	MTD9	P4	10	148	4		MTD	1	VEGFA	C07	25.62
C326	MTD9	P4	10	148	4		MTD	2	VEGFA	C08	25.76
C326	MTD9	P4	10	148	4		MTD	3	VEGFA	C09	25.45
C330	MTD10	P7	3	150	4		MTD	1	VEGFA	C10	26.25
C330	MTD10	P7	3	150	4		MTD	2	VEGFA	C11	25.65
C330	MTD10	P7	3	150	4		MTD	3	VEGFA	C12	25.57
C332	MTD11	P1	5	152	4		MTD	1	VEGFA	D01	25.29
C332	MTD11	P1	5	152	4		MTD	2	VEGFA	D02	25.47
C332	MTD11	P1	5	152	4		MTD	3	VEGFA	D03	25.26
C333	MTD12	P5	7	153	4		MTD	1	VEGFA	D04	27.52
C333	MTD12	P5	7	153	4		MTD	2	VEGFA	D05	27.07
C333	MTD12	P5	7	153	4		MTD	3	VEGFA	D06	27.37
C337	MTD6	P6	12	159	5		MTD	1	VEGFA	D07	26.71
C337	MTD6	P6	12	159	5		MTD	2	VEGFA	D08	26.56
C337	MTD6	P6	12	159	5		MTD	3	VEGFA	D09	26.15
C326	MTD9	P4	10	163	5		MTD	1	VEGFA	D10	24.68
C326	MTD9	P4	10	163	5		MTD	2	VEGFA	D11	25.07
C326	MTD9	P4	10	163	5		MTD	3	VEGFA	D12	24.85
C330	MTD10	P7	3	165	5		MTD	1	VEGFA	E01	25.4
C330	MTD10	P7	3	165	5		MTD	2	VEGFA	E02	25.52
C330	MTD10	P7	3	165	5		MTD	3	VEGFA	E03	25.38
C331	MTD11	P4	8	166	5		MTD	1	VEGFA	E04	23.57
C331	MTD11	P4	8	166	5		MTD	2	VEGFA	E05	23.66
C331	MTD11	P4	8	166	5		MTD	3	VEGFA	E06	23.61
C332	MTD11	P1	5	167	5		MTD	1	VEGFA	E07	25.33
C332	MTD11	P1	5	167	5		MTD	2	VEGFA	E08	26.58
C332	MTD11	P1	5	167	5		MTD	3	VEGFA	E09	25.14
C333	MTD12	P5	7	168	5		MTD	1	VEGFA	E10	25.14
C333	MTD12	P5	7	168	5		MTD	2	VEGFA	E11	25.78
C333	MTD12	P5	7	168	5		MTD	3	VEGFA	E12	25.4
C337	MTD6	P6	12	172	6		MTD	1	VEGFA	F01	26.71
C337	MTD6	P6	12	172	6		MTD	2	VEGFA	F02	27.12
C337	MTD6	P6	12	172	6		MTD	3	VEGFA	F03	26.52
C326	MTD9	P4	10	176	6		MTD	1	VEGFA	F04	25.58
C326	MTD9	P4	10	176	6		MTD	2	VEGFA	F05	25.57
C326	MTD9	P4	10	176	6		MTD	3	VEGFA	F06	25.56
C330	MTD10	P7	3	179	6		MTD	1	VEGFA	F07	25.74
C330	MTD10	P7	3	179	6		MTD	2	VEGFA	F08	25.19
C330	MTD10	P7	3	179	6		MTD	3	VEGFA	F09	25.33
C331	MTD11	P4	8	180	6		MTD	1	VEGFA	F10	25.48
C331	MTD11	P4	8	180	6		MTD	2	VEGFA	F11	25.38
C331	MTD11	P4	8	180	6		MTD	3	VEGFA	F12	25.23
C332	MTD11	P1	5	181	6		MTD	1	VEGFA	G01	26.64
C332	MTD11	P1	5	181	6		MTD	2	VEGFA	G02	26.01
C332	MTD11	P1	5	181	6		MTD	3	VEGFA	G03	25.48
C333	MTD12	P5	7	182	6		MTD	1	VEGFA	H01	27.16
C333	MTD12	P5	7	182	6		MTD	2	VEGFA	H02	26.71
C333	MTD12	P5	7	182	6		MTD	3	VEGFA	H03	26.32
C331	MTD11	P4	8	106	1		MTD	1	GAPDH	A01	20.49
C331	MTD11	P4	8	106	1		MTD	2	GAPDH	A02	20.44
C331	MTD11	P4	8	106	1		MTD	3	GAPDH	A03	20.34
C337	MTD6	P6	12	115	2		MTD	1	GAPDH	A04	22.06
C337	MTD6	P6	12	115	2		MTD	2	GAPDH	A05	22.16
C337	MTD6	P6	12	115	2		MTD	3	GAPDH	A06	21.83
C331	MTD11	P4	8	120	2		MTD	1	GAPDH	A07	19.83
C331	MTD11	P4	8	120	2		MTD	2	GAPDH	A08	20.76
C331	MTD11	P4	8	120	2		MTD	3	GAPDH	A09	19.97
C333	MTD12	P5	7	121	2		MTD	1	GAPDH	A10	21.06
C333	MTD12	P5	7	121	2		MTD	2	GAPDH	A11	21.2
C333	MTD12	P5	7	121	2		MTD	3	GAPDH	A12	21.22
C337	MTD6	P6	12	129	3		MTD	1	GAPDH	B01	21.84
C337	MTD6	P6	12	129	3		MTD	2	GAPDH	B02	22.12
C337	MTD6	P6	12	129	3		MTD	3	GAPDH	B03	21.58
C326	MTD9	P4	10	132	3		MTD	1	GAPDH	B04	21.25
C326	MTD9	P4	10	132	3		MTD	2	GAPDH	B05	20.74
C326	MTD9	P4	10	132	3		MTD	3	GAPDH	B06	20.98
C331	MTD11	P4	8	136	3		MTD	1	GAPDH	B07	20.06
C331	MTD11	P4	8	136	3		MTD	2	GAPDH	B08	20.09
C331	MTD11	P4	8	136	3		MTD	3	GAPDH	B09	20.04
C332	MTD11	P1	5	137	3		MTD	1	GAPDH	B10	20.99
C332	MTD11	P1	5	137	3		MTD	2	GAPDH	B11	20.84
C332	MTD11	P1	5	137	3		MTD	3	GAPDH	B12	21.09
C333	MTD12	P5	7	138	3		MTD	1	GAPDH	C01	20.6
C333	MTD12	P5	7	138	3		MTD	2	GAPDH	C02	20.34
C333	MTD12	P5	7	138	3		MTD	3	GAPDH	C03	20.4
C337	MTD6	P6	12	143	4		MTD	1	GAPDH	C04	20.52
C337	MTD6	P6	12	143	4		MTD	2	GAPDH	C05	20.87
C337	MTD6	P6	12	143	4		MTD	3	GAPDH	C06	20.58
C326	MTD9	P4	10	148	4		MTD	1	GAPDH	C07	20.77
C326	MTD9	P4	10	148	4		MTD	2	GAPDH	C08	20.43
C326	MTD9	P4	10	148	4		MTD	3	GAPDH	C09	20.18
C330	MTD10	P7	3	150	4		MTD	1	GAPDH	C10	19.66
C330	MTD10	P7	3	150	4		MTD	2	GAPDH	C11	19.69
C330	MTD10	P7	3	150	4		MTD	3	GAPDH	C12	19.82
C332	MTD11	P1	5	152	4		MTD	1	GAPDH	D01	20.36
C332	MTD11	P1	5	152	4		MTD	2	GAPDH	D02	20.67
C332	MTD11	P1	5	152	4		MTD	3	GAPDH	D03	20.12
C333	MTD12	P5	7	153	4		MTD	1	GAPDH	D04	19.62
C333	MTD12	P5	7	153	4		MTD	2	GAPDH	D05	19.7
C333	MTD12	P5	7	153	4		MTD	3	GAPDH	D06	19.52
C337	MTD6	P6	12	159	5		MTD	1	GAPDH	D07	20.88
C337	MTD6	P6	12	159	5		MTD	2	GAPDH	D08	20.91
C337	MTD6	P6	12	159	5		MTD	3	GAPDH	D09	21.22
C326	MTD9	P4	10	163	5		MTD	1	GAPDH	D10	21.69
C326	MTD9	P4	10	163	5		MTD	2	GAPDH	D11	20.95
C326	MTD9	P4	10	163	5		MTD	3	GAPDH	D12	20.62
C330	MTD10	P7	3	165	5		MTD	1	GAPDH	E01	20.16
C330	MTD10	P7	3	165	5		MTD	2	GAPDH	E02	20.12
C330	MTD10	P7	3	165	5		MTD	3	GAPDH	E03	19.6
C331	MTD11	P4	8	166	5		MTD	1	GAPDH	E04	19.11
C331	MTD11	P4	8	166	5		MTD	2	GAPDH	E05	19.35
C331	MTD11	P4	8	166	5		MTD	3	GAPDH	E06	19.21
C332	MTD11	P1	5	167	5		MTD	1	GAPDH	E07	19.8
C332	MTD11	P1	5	167	5		MTD	2	GAPDH	E08	19.97
C332	MTD11	P1	5	167	5		MTD	3	GAPDH	E09	20.39
C333	MTD12	P5	7	168	5		MTD	1	GAPDH	E10	20.05
C333	MTD12	P5	7	168	5		MTD	2	GAPDH	E11	19.58
C333	MTD12	P5	7	168	5		MTD	3	GAPDH	E12	19.67
C337	MTD6	P6	12	172	6		MTD	1	GAPDH	F01	20.76
C337	MTD6	P6	12	172	6		MTD	2	GAPDH	F02	20.23
C337	MTD6	P6	12	172	6		MTD	3	GAPDH	F03	20.26
C326	MTD9	P4	10	176	6		MTD	1	GAPDH	F04	20.25
C326	MTD9	P4	10	176	6		MTD	2	GAPDH	F05	20.21
C326	MTD9	P4	10	176	6		MTD	3	GAPDH	F06	20.21
C330	MTD10	P7	3	179	6		MTD	1	GAPDH	F07	20.39
C330	MTD10	P7	3	179	6		MTD	2	GAPDH	F08	20.99
C330	MTD10	P7	3	179	6		MTD	3	GAPDH	F09	20.29
C331	MTD11	P4	8	180	6		MTD	1	GAPDH	F10	20.32
C331	MTD11	P4	8	180	6		MTD	2	GAPDH	F11	20.32
C331	MTD11	P4	8	180	6		MTD	3	GAPDH	F12	20.06
C332	MTD11	P1	5	181	6		MTD	1	GAPDH	G01	20.86
C332	MTD11	P1	5	181	6		MTD	2	GAPDH	G02	20.04
C332	MTD11	P1	5	181	6		MTD	3	GAPDH	G03	19.69
C333	MTD12	P5	7	182	6		MTD	1	GAPDH	H01	21.74
C333	MTD12	P5	7	182	6		MTD	2	GAPDH	H02	21.07
C333	MTD12	P5	7	182	6		MTD	3	GAPDH	H03	21
C331	MTD11	P4	8	106	1		MTD	1	HIF-1a	A01	23.62
C331	MTD11	P4	8	106	1		MTD	2	HIF-1a	A02	23.41
C331	MTD11	P4	8	106	1		MTD	3	HIF-1a	A03	23.55
C337	MTD6	P6	12	115	2		MTD	1	HIF-1a	A04	25.51
C337	MTD6	P6	12	115	2		MTD	2	HIF-1a	A05	25.28
C337	MTD6	P6	12	115	2		MTD	3	HIF-1a	A06	25.47
C331	MTD11	P4	8	120	2		MTD	1	HIF-1a	A07	22.61
C331	MTD11	P4	8	120	2		MTD	2	HIF-1a	A08	23.64
C331	MTD11	P4	8	120	2		MTD	3	HIF-1a	A09	22.59
C333	MTD12	P5	7	121	2		MTD	1	HIF-1a	A10	23.26
C333	MTD12	P5	7	121	2		MTD	2	HIF-1a	A11	23.21
C333	MTD12	P5	7	121	2		MTD	3	HIF-1a	A12	23.72
C337	MTD6	P6	12	129	3		MTD	1	HIF-1a	B01	24.77
C337	MTD6	P6	12	129	3		MTD	2	HIF-1a	B02	24.13
C337	MTD6	P6	12	129	3		MTD	3	HIF-1a	B03	23.91
C326	MTD9	P4	10	132	3		MTD	1	HIF-1a	B04	24.45
C326	MTD9	P4	10	132	3		MTD	2	HIF-1a	B05	24.47
C326	MTD9	P4	10	132	3		MTD	3	HIF-1a	B06	24.31
C331	MTD11	P4	8	136	3		MTD	1	HIF-1a	B07	22.72
C331	MTD11	P4	8	136	3		MTD	2	HIF-1a	B08	22.95
C331	MTD11	P4	8	136	3		MTD	3	HIF-1a	B09	22.79
C332	MTD11	P1	5	137	3		MTD	1	HIF-1a	B10	23.03
C332	MTD11	P1	5	137	3		MTD	2	HIF-1a	B11	24.19
C332	MTD11	P1	5	137	3		MTD	3	HIF-1a	B12	23.33
C333	MTD12	P5	7	138	3		MTD	1	HIF-1a	C01	22.91
C333	MTD12	P5	7	138	3		MTD	2	HIF-1a	C02	22.96
C333	MTD12	P5	7	138	3		MTD	3	HIF-1a	C03	23.08
C337	MTD6	P6	12	143	4		MTD	1	HIF-1a	C04	22.84
C337	MTD6	P6	12	143	4		MTD	2	HIF-1a	C05	22.91
C337	MTD6	P6	12	143	4		MTD	3	HIF-1a	C06	22.91
C326	MTD9	P4	10	148	4		MTD	1	HIF-1a	C07	23.28
C326	MTD9	P4	10	148	4		MTD	2	HIF-1a	C08	22.99
C326	MTD9	P4	10	148	4		MTD	3	HIF-1a	C09	22.61
C330	MTD10	P7	3	150	4		MTD	1	HIF-1a	C10	22.8
C330	MTD10	P7	3	150	4		MTD	2	HIF-1a	C11	22.96
C330	MTD10	P7	3	150	4		MTD	3	HIF-1a	C12	23.13
C332	MTD11	P1	5	152	4		MTD	1	HIF-1a	D01	22.67
C332	MTD11	P1	5	152	4		MTD	2	HIF-1a	D02	22.64
C332	MTD11	P1	5	152	4		MTD	3	HIF-1a	D03	21.79
C333	MTD12	P5	7	153	4		MTD	1	HIF-1a	D04	23.06
C333	MTD12	P5	7	153	4		MTD	2	HIF-1a	D05	23.35
C333	MTD12	P5	7	153	4		MTD	3	HIF-1a	D06	23.37
C337	MTD6	P6	12	159	5		MTD	1	HIF-1a	D07	22.92
C337	MTD6	P6	12	159	5		MTD	2	HIF-1a	D08	22.99
C337	MTD6	P6	12	159	5		MTD	3	HIF-1a	D09	22.86
C326	MTD9	P4	10	163	5		MTD	1	HIF-1a	D10	23.16
C326	MTD9	P4	10	163	5		MTD	2	HIF-1a	D11	23.13
C326	MTD9	P4	10	163	5		MTD	3	HIF-1a	D12	22.61
C330	MTD10	P7	3	165	5		MTD	1	HIF-1a	E01	24.33
C330	MTD10	P7	3	165	5		MTD	2	HIF-1a	E02	22.51
C330	MTD10	P7	3	165	5		MTD	3	HIF-1a	E03	22.83
C331	MTD11	P4	8	166	5		MTD	1	HIF-1a	E04	22.16
C331	MTD11	P4	8	166	5		MTD	2	HIF-1a	E05	22.17
C331	MTD11	P4	8	166	5		MTD	3	HIF-1a	E06	22.47
C332	MTD11	P1	5	167	5		MTD	1	HIF-1a	E07	23.34
C332	MTD11	P1	5	167	5		MTD	2	HIF-1a	E08	23.33
C332	MTD11	P1	5	167	5		MTD	3	HIF-1a	E09	23.62
C333	MTD12	P5	7	168	5		MTD	1	HIF-1a	E10	23.18
C333	MTD12	P5	7	168	5		MTD	2	HIF-1a	E11	22.57
C333	MTD12	P5	7	168	5		MTD	3	HIF-1a	E12	22.6
C337	MTD6	P6	12	172	6		MTD	1	HIF-1a	F01	23.11
C337	MTD6	P6	12	172	6		MTD	2	HIF-1a	F02	23.2
C337	MTD6	P6	12	172	6		MTD	3	HIF-1a	F03	23.08
C326	MTD9	P4	10	176	6		MTD	1	HIF-1a	F04	24.57
C326	MTD9	P4	10	176	6		MTD	2	HIF-1a	F05	24.38
C326	MTD9	P4	10	176	6		MTD	3	HIF-1a	F06	24.75
C330	MTD10	P7	3	179	6		MTD	1	HIF-1a	F07	23.36
C330	MTD10	P7	3	179	6		MTD	2	HIF-1a	F08	23.09
C330	MTD10	P7	3	179	6		MTD	3	HIF-1a	F09	22.59
C331	MTD11	P4	8	180	6		MTD	1	HIF-1a	F10	22.24
C331	MTD11	P4	8	180	6		MTD	2	HIF-1a	F11	21.87
C331	MTD11	P4	8	180	6		MTD	3	HIF-1a	F12	21.89
C332	MTD11	P1	5	181	6		MTD	1	HIF-1a	G01	23.04
C332	MTD11	P1	5	181	6		MTD	2	HIF-1a	G02	23.17
C332	MTD11	P1	5	181	6		MTD	3	HIF-1a	G03	22.84
C333	MTD12	P5	7	182	6		MTD	1	HIF-1a	H01	25.33
C333	MTD12	P5	7	182	6		MTD	2	HIF-1a	H02	24.07
C333	MTD12	P5	7	182	6		MTD	3	HIF-1a	H03	24.68
C331	MTD11	P4	8	106	1		MTD	1	RPTOR	A01	25.93
C331	MTD11	P4	8	106	1		MTD	2	RPTOR	A02	25.81
C331	MTD11	P4	8	106	1		MTD	3	RPTOR	A03	25.7
C337	MTD6	P6	12	115	2		MTD	1	RPTOR	A04	27.99
C337	MTD6	P6	12	115	2		MTD	2	RPTOR	A05	27.83
C337	MTD6	P6	12	115	2		MTD	3	RPTOR	A06	27.5
C331	MTD11	P4	8	120	2		MTD	1	RPTOR	A07	25.48
C331	MTD11	P4	8	120	2		MTD	2	RPTOR	A08	25.63
C331	MTD11	P4	8	120	2		MTD	3	RPTOR	A09	25.65
C333	MTD12	P5	7	121	2		MTD	1	RPTOR	A10	25.69
C333	MTD12	P5	7	121	2		MTD	2	RPTOR	A11	26.11
C333	MTD12	P5	7	121	2		MTD	3	RPTOR	A12	26.26
C337	MTD6	P6	12	129	3		MTD	1	RPTOR	B01	25.83
C337	MTD6	P6	12	129	3		MTD	2	RPTOR	B02	25.97
C337	MTD6	P6	12	129	3		MTD	3	RPTOR	B03	26.06
C326	MTD9	P4	10	132	3		MTD	1	RPTOR	B04	25.76
C326	MTD9	P4	10	132	3		MTD	2	RPTOR	B05	26
C326	MTD9	P4	10	132	3		MTD	3	RPTOR	B06	25.97
C331	MTD11	P4	8	136	3		MTD	1	RPTOR	B07	26.6
C331	MTD11	P4	8	136	3		MTD	2	RPTOR	B08	26.56
C331	MTD11	P4	8	136	3		MTD	3	RPTOR	B09	26.39
C332	MTD11	P1	5	137	3		MTD	1	RPTOR	B10	26.81
C332	MTD11	P1	5	137	3		MTD	2	RPTOR	B11	26.76
C332	MTD11	P1	5	137	3		MTD	3	RPTOR	B12	26.55
C333	MTD12	P5	7	138	3		MTD	1	RPTOR	C01	26.02
C333	MTD12	P5	7	138	3		MTD	2	RPTOR	C02	25.89
C333	MTD12	P5	7	138	3		MTD	3	RPTOR	C03	26.07
C337	MTD6	P6	12	143	4		MTD	1	RPTOR	C04	27.02
C337	MTD6	P6	12	143	4		MTD	2	RPTOR	C05	26.97
C337	MTD6	P6	12	143	4		MTD	3	RPTOR	C06	27.12
C326	MTD9	P4	10	148	4		MTD	1	RPTOR	C07	26.52
C326	MTD9	P4	10	148	4		MTD	2	RPTOR	C08	27.15
C326	MTD9	P4	10	148	4		MTD	3	RPTOR	C09	26.16
C330	MTD10	P7	3	150	4		MTD	1	RPTOR	C10	25.6
C330	MTD10	P7	3	150	4		MTD	2	RPTOR	C11	25.48
C330	MTD10	P7	3	150	4		MTD	3	RPTOR	C12	25.67
C332	MTD11	P1	5	152	4		MTD	1	RPTOR	D01	26.33
C332	MTD11	P1	5	152	4		MTD	2	RPTOR	D02	26.48
C332	MTD11	P1	5	152	4		MTD	3	RPTOR	D03	26.1
C333	MTD12	P5	7	153	4		MTD	1	RPTOR	D04	26.99
C333	MTD12	P5	7	153	4		MTD	2	RPTOR	D05	26.95
C333	MTD12	P5	7	153	4		MTD	3	RPTOR	D06	26.77
C337	MTD6	P6	12	159	5		MTD	1	RPTOR	D07	26.08
C337	MTD6	P6	12	159	5		MTD	2	RPTOR	D08	26.11
C337	MTD6	P6	12	159	5		MTD	3	RPTOR	D09	26.29
C326	MTD9	P4	10	163	5		MTD	1	RPTOR	D10	26.25
C326	MTD9	P4	10	163	5		MTD	2	RPTOR	D11	26.77
C326	MTD9	P4	10	163	5		MTD	3	RPTOR	D12	26.51
C330	MTD10	P7	3	165	5		MTD	1	RPTOR	E01	25.51
C330	MTD10	P7	3	165	5		MTD	2	RPTOR	E02	25.55
C330	MTD10	P7	3	165	5		MTD	3	RPTOR	E03	25.61
C331	MTD11	P4	8	166	5		MTD	1	RPTOR	E04	25.32
C331	MTD11	P4	8	166	5		MTD	2	RPTOR	E05	25.15
C331	MTD11	P4	8	166	5		MTD	3	RPTOR	E06	25.15
C332	MTD11	P1	5	167	5		MTD	1	RPTOR	E07	26.37
C332	MTD11	P1	5	167	5		MTD	2	RPTOR	E08	27.03
C332	MTD11	P1	5	167	5		MTD	3	RPTOR	E09	26.5
C333	MTD12	P5	7	168	5		MTD	1	RPTOR	E10	26.55
C333	MTD12	P5	7	168	5		MTD	2	RPTOR	E11	26.79
C333	MTD12	P5	7	168	5		MTD	3	RPTOR	E12	26.25
C337	MTD6	P6	12	172	6		MTD	1	RPTOR	F01	26.08
C337	MTD6	P6	12	172	6		MTD	2	RPTOR	F02	26.05
C337	MTD6	P6	12	172	6		MTD	3	RPTOR	F03	26.03
C326	MTD9	P4	10	176	6		MTD	1	RPTOR	F04	25.28
C326	MTD9	P4	10	176	6		MTD	2	RPTOR	F05	26.23
C326	MTD9	P4	10	176	6		MTD	3	RPTOR	F06	25.94
C330	MTD10	P7	3	179	6		MTD	1	RPTOR	F07	25.54
C330	MTD10	P7	3	179	6		MTD	2	RPTOR	F08	25.53
C330	MTD10	P7	3	179	6		MTD	3	RPTOR	F09	25.3
C331	MTD11	P4	8	180	6		MTD	1	RPTOR	F10	25.41
C331	MTD11	P4	8	180	6		MTD	2	RPTOR	F11	25.12
C331	MTD11	P4	8	180	6		MTD	3	RPTOR	F12	25.57
C332	MTD11	P1	5	181	6		MTD	1	RPTOR	G01	26.67
C332	MTD11	P1	5	181	6		MTD	2	RPTOR	G02	26.34
C332	MTD11	P1	5	181	6		MTD	3	RPTOR	G03	26.52
C333	MTD12	P5	7	182	6		MTD	1	RPTOR	H01	26.48
C333	MTD12	P5	7	182	6		MTD	2	RPTOR	H02	26.36
C333	MTD12	P5	7	182	6		MTD	3	RPTOR	H03	26.15
C331	MTD11	P4	8	106	1		MTD	1	ALDOA	A01	22.07
C331	MTD11	P4	8	106	1		MTD	2	ALDOA	A02	22.04
C331	MTD11	P4	8	106	1		MTD	3	ALDOA	A03	22.00
C337	MTD6	P6	12	115	2		MTD	1	ALDOA	A04	23.26
C337	MTD6	P6	12	115	2		MTD	2	ALDOA	A05	22.88
C337	MTD6	P6	12	115	2		MTD	3	ALDOA	A06	23.42
C331	MTD11	P4	8	120	2		MTD	1	ALDOA	A07	21.93
C331	MTD11	P4	8	120	2		MTD	2	ALDOA	A08	21.98
C331	MTD11	P4	8	120	2		MTD	3	ALDOA	A09	21.63
C333	MTD12	P5	7	121	2		MTD	1	ALDOA	A10	22.25
C333	MTD12	P5	7	121	2		MTD	2	ALDOA	A11	21.71
C333	MTD12	P5	7	121	2		MTD	3	ALDOA	A12	22.07
C337	MTD6	P6	12	129	3		MTD	1	ALDOA	B01	22.33
C337	MTD6	P6	12	129	3		MTD	2	ALDOA	B02	22.23
C337	MTD6	P6	12	129	3		MTD	3	ALDOA	B03	22.25
C326	MTD9	P4	10	132	3		MTD	1	ALDOA	B04	23.25
C326	MTD9	P4	10	132	3		MTD	2	ALDOA	B05	22.46
C326	MTD9	P4	10	132	3		MTD	3	ALDOA	B06	23.16
C331	MTD11	P4	8	136	3		MTD	1	ALDOA	B07	22.80
C331	MTD11	P4	8	136	3		MTD	2	ALDOA	B08	23.05
C331	MTD11	P4	8	136	3		MTD	3	ALDOA	B09	22.48
C332	MTD11	P1	5	137	3		MTD	1	ALDOA	B10	23.45
C332	MTD11	P1	5	137	3		MTD	2	ALDOA	B11	23.03
C332	MTD11	P1	5	137	3		MTD	3	ALDOA	B12	22.93
C333	MTD12	P5	7	138	3		MTD	1	ALDOA	C01	23.19
C333	MTD12	P5	7	138	3		MTD	2	ALDOA	C02	22.80
C333	MTD12	P5	7	138	3		MTD	3	ALDOA	C03	22.92
C337	MTD6	P6	12	143	4		MTD	1	ALDOA	C04	21.70
C337	MTD6	P6	12	143	4		MTD	2	ALDOA	C05	21.73
C337	MTD6	P6	12	143	4		MTD	3	ALDOA	C06	22.17
C326	MTD9	P4	10	148	4		MTD	1	ALDOA	C07	23.43
C326	MTD9	P4	10	148	4		MTD	2	ALDOA	C08	23.24
C326	MTD9	P4	10	148	4		MTD	3	ALDOA	C09	23.14
C330	MTD10	P7	3	150	4		MTD	1	ALDOA	C10	21.58
C330	MTD10	P7	3	150	4		MTD	2	ALDOA	C11	21.80
C330	MTD10	P7	3	150	4		MTD	3	ALDOA	C12	22.05
C332	MTD11	P1	5	152	4		MTD	1	ALDOA	D01	23.04
C332	MTD11	P1	5	152	4		MTD	2	ALDOA	D02	22.72
C332	MTD11	P1	5	152	4		MTD	3	ALDOA	D03	22.09
C333	MTD12	P5	7	153	4		MTD	1	ALDOA	D04	22.06
C333	MTD12	P5	7	153	4		MTD	2	ALDOA	D05	22.04
C333	MTD12	P5	7	153	4		MTD	3	ALDOA	D06	21.56
C337	MTD6	P6	12	159	5		MTD	1	ALDOA	D07	22.18
C337	MTD6	P6	12	159	5		MTD	2	ALDOA	D08	21.89
C337	MTD6	P6	12	159	5		MTD	3	ALDOA	D09	21.90
C326	MTD9	P4	10	163	5		MTD	1	ALDOA	D10	22.84
C326	MTD9	P4	10	163	5		MTD	2	ALDOA	D11	22.80
C326	MTD9	P4	10	163	5		MTD	3	ALDOA	D12	23.18
C330	MTD10	P7	3	165	5		MTD	1	ALDOA	E01	22.07
C330	MTD10	P7	3	165	5		MTD	2	ALDOA	E02	22.01
C330	MTD10	P7	3	165	5		MTD	3	ALDOA	E03	21.26
C331	MTD11	P4	8	166	5		MTD	1	ALDOA	E04	20.49
C331	MTD11	P4	8	166	5		MTD	2	ALDOA	E05	20.63
C331	MTD11	P4	8	166	5		MTD	3	ALDOA	E06	20.62
C332	MTD11	P1	5	167	5		MTD	1	ALDOA	E07	22.15
C332	MTD11	P1	5	167	5		MTD	2	ALDOA	E08	22.18
C332	MTD11	P1	5	167	5		MTD	3	ALDOA	E09	22.12
C333	MTD12	P5	7	168	5		MTD	1	ALDOA	E10	21.98
C333	MTD12	P5	7	168	5		MTD	2	ALDOA	E11	21.62
C333	MTD12	P5	7	168	5		MTD	3	ALDOA	E12	21.63
C337	MTD6	P6	12	172	6		MTD	1	ALDOA	F01	21.63
C337	MTD6	P6	12	172	6		MTD	2	ALDOA	F02	21.48
C337	MTD6	P6	12	172	6		MTD	3	ALDOA	F03	21.56
C326	MTD9	P4	10	176	6		MTD	1	ALDOA	F04	22.61
C326	MTD9	P4	10	176	6		MTD	2	ALDOA	F05	22.54
C326	MTD9	P4	10	176	6		MTD	3	ALDOA	F06	22.93
C330	MTD10	P7	3	179	6		MTD	1	ALDOA	F07	21.96
C330	MTD10	P7	3	179	6		MTD	2	ALDOA	F08	22.19
C330	MTD10	P7	3	179	6		MTD	3	ALDOA	F09	21.98
C331	MTD11	P4	8	180	6		MTD	1	ALDOA	F10	22.01
C331	MTD11	P4	8	180	6		MTD	2	ALDOA	F11	21.85
C331	MTD11	P4	8	180	6		MTD	3	ALDOA	F12	21.92
C332	MTD11	P1	5	181	6		MTD	1	ALDOA	G01	23.34
C332	MTD11	P1	5	181	6		MTD	2	ALDOA	G02	21.68
C332	MTD11	P1	5	181	6		MTD	3	ALDOA	G03	22.09
C333	MTD12	P5	7	182	6		MTD	1	ALDOA	H01	21.59
C333	MTD12	P5	7	182	6		MTD	2	ALDOA	H02	23.13
C333	MTD12	P5	7	182	6		MTD	3	ALDOA	H03	21.74
C331	MTD11	P4	8	106	1		MTD	1	PGK1	A01	22.96
C331	MTD11	P4	8	106	1		MTD	2	PGK1	A02	22.69
C331	MTD11	P4	8	106	1		MTD	3	PGK1	A03	22.53
C337	MTD6	P6	12	115	2		MTD	1	PGK1	A04	23.21
C337	MTD6	P6	12	115	2		MTD	2	PGK1	A05	23.31
C337	MTD6	P6	12	115	2		MTD	3	PGK1	A06	23.26
C331	MTD11	P4	8	120	2		MTD	1	PGK1	A07	22.46
C331	MTD11	P4	8	120	2		MTD	2	PGK1	A08	23.05
C331	MTD11	P4	8	120	2		MTD	3	PGK1	A09	22.50
C333	MTD12	P5	7	121	2		MTD	1	PGK1	A10	23.27
C333	MTD12	P5	7	121	2		MTD	2	PGK1	A11	23.05
C333	MTD12	P5	7	121	2		MTD	3	PGK1	A12	22.59
C337	MTD6	P6	12	129	3		MTD	1	PGK1	B01	23.22
C337	MTD6	P6	12	129	3		MTD	2	PGK1	B02	23.30
C337	MTD6	P6	12	129	3		MTD	3	PGK1	B03	23.55
C326	MTD9	P4	10	132	3		MTD	1	PGK1	B04	22.62
C326	MTD9	P4	10	132	3		MTD	2	PGK1	B05	23.03
C326	MTD9	P4	10	132	3		MTD	3	PGK1	B06	22.39
C331	MTD11	P4	8	136	3		MTD	1	PGK1	B07	24.36
C331	MTD11	P4	8	136	3		MTD	2	PGK1	B08	23.16
C331	MTD11	P4	8	136	3		MTD	3	PGK1	B09	23.15
C332	MTD11	P1	5	137	3		MTD	1	PGK1	B10	24.12
C332	MTD11	P1	5	137	3		MTD	2	PGK1	B11	24.17
C332	MTD11	P1	5	137	3		MTD	3	PGK1	B12	24.13
C333	MTD12	P5	7	138	3		MTD	1	PGK1	C01	23.22
C333	MTD12	P5	7	138	3		MTD	2	PGK1	C02	23.07
C333	MTD12	P5	7	138	3		MTD	3	PGK1	C03	23.05
C337	MTD6	P6	12	143	4		MTD	1	PGK1	C04	23.58
C337	MTD6	P6	12	143	4		MTD	2	PGK1	C05	23.06
C337	MTD6	P6	12	143	4		MTD	3	PGK1	C06	23.16
C326	MTD9	P4	10	148	4		MTD	1	PGK1	C07	23.48
C326	MTD9	P4	10	148	4		MTD	2	PGK1	C08	23.75
C326	MTD9	P4	10	148	4		MTD	3	PGK1	C09	23.47
C330	MTD10	P7	3	150	4		MTD	1	PGK1	C10	22.25
C330	MTD10	P7	3	150	4		MTD	2	PGK1	C11	22.88
C330	MTD10	P7	3	150	4		MTD	3	PGK1	C12	22.77
C332	MTD11	P1	5	152	4		MTD	1	PGK1	D01	23.09
C332	MTD11	P1	5	152	4		MTD	2	PGK1	D02	24.04
C332	MTD11	P1	5	152	4		MTD	3	PGK1	D03	23.26
C333	MTD12	P5	7	153	4		MTD	1	PGK1	D04	24.19
C333	MTD12	P5	7	153	4		MTD	2	PGK1	D05	23.68
C333	MTD12	P5	7	153	4		MTD	3	PGK1	D06	23.32
C337	MTD6	P6	12	159	5		MTD	1	PGK1	D07	23.19
C337	MTD6	P6	12	159	5		MTD	2	PGK1	D08	22.94
C337	MTD6	P6	12	159	5		MTD	3	PGK1	D09	22.87
C326	MTD9	P4	10	163	5		MTD	1	PGK1	D10	23.47
C326	MTD9	P4	10	163	5		MTD	2	PGK1	D11	24.01
C326	MTD9	P4	10	163	5		MTD	3	PGK1	D12	23.87
C330	MTD10	P7	3	165	5		MTD	1	PGK1	E01	24.17
C330	MTD10	P7	3	165	5		MTD	2	PGK1	E02	23.08
C330	MTD10	P7	3	165	5		MTD	3	PGK1	E03	23.05
C331	MTD11	P4	8	166	5		MTD	1	PGK1	E04	22.37
C331	MTD11	P4	8	166	5		MTD	2	PGK1	E05	22.80
C331	MTD11	P4	8	166	5		MTD	3	PGK1	E06	22.69
C332	MTD11	P1	5	167	5		MTD	1	PGK1	E07	22.87
C332	MTD11	P1	5	167	5		MTD	2	PGK1	E08	22.99
C332	MTD11	P1	5	167	5		MTD	3	PGK1	E09	23.01
C333	MTD12	P5	7	168	5		MTD	1	PGK1	E10	23.36
C333	MTD12	P5	7	168	5		MTD	2	PGK1	E11	23.05
C333	MTD12	P5	7	168	5		MTD	3	PGK1	E12	22.86
C337	MTD6	P6	12	172	6		MTD	1	PGK1	F01	22.34
C337	MTD6	P6	12	172	6		MTD	2	PGK1	F02	23.02
C337	MTD6	P6	12	172	6		MTD	3	PGK1	F03	22.43
C326	MTD9	P4	10	176	6		MTD	1	PGK1	F04	23.08
C326	MTD9	P4	10	176	6		MTD	2	PGK1	F05	23.49
C326	MTD9	P4	10	176	6		MTD	3	PGK1	F06	23.16
C330	MTD10	P7	3	179	6		MTD	1	PGK1	F07	23.38
C330	MTD10	P7	3	179	6		MTD	2	PGK1	F08	22.99
C330	MTD10	P7	3	179	6		MTD	3	PGK1	F09	23.44
C331	MTD11	P4	8	180	6		MTD	1	PGK1	F10	23.13
C331	MTD11	P4	8	180	6		MTD	2	PGK1	F11	22.95
C331	MTD11	P4	8	180	6		MTD	3	PGK1	F12	22.97
C332	MTD11	P1	5	181	6		MTD	1	PGK1	G01	22.82
C332	MTD11	P1	5	181	6		MTD	2	PGK1	G02	23.21
C332	MTD11	P1	5	181	6		MTD	3	PGK1	G03	22.98
C333	MTD12	P5	7	182	6		MTD	1	PGK1	H01	23.50
C333	MTD12	P5	7	182	6		MTD	2	PGK1	H02	22.66
C333	MTD12	P5	7	182	6		MTD	3	PGK1	H03	23.35
C331	MTD11	P4	8	106	1		MTD	1	DEK	A01	23.20
C331	MTD11	P4	8	106	1		MTD	2	DEK	A02	23.43
C331	MTD11	P4	8	106	1		MTD	3	DEK	A03	24.04
C337	MTD6	P6	12	115	2		MTD	1	DEK	A04	24.59
C337	MTD6	P6	12	115	2		MTD	2	DEK	A05	24.51
C337	MTD6	P6	12	115	2		MTD	3	DEK	A06	24.49
C331	MTD11	P4	8	120	2		MTD	1	DEK	A07	23.29
C331	MTD11	P4	8	120	2		MTD	2	DEK	A08	23.17
C331	MTD11	P4	8	120	2		MTD	3	DEK	A09	23.09
C333	MTD12	P5	7	121	2		MTD	1	DEK	A10	23.94
C333	MTD12	P5	7	121	2		MTD	2	DEK	A11	23.67
C333	MTD12	P5	7	121	2		MTD	3	DEK	A12	23.60
C337	MTD6	P6	12	129	3		MTD	1	DEK	B01	23.71
C337	MTD6	P6	12	129	3		MTD	2	DEK	B02	23.00
C337	MTD6	P6	12	129	3		MTD	3	DEK	B03	23.35
C326	MTD9	P4	10	132	3		MTD	1	DEK	B04	22.99
C326	MTD9	P4	10	132	3		MTD	2	DEK	B05	23.07
C326	MTD9	P4	10	132	3		MTD	3	DEK	B06	22.94
C331	MTD11	P4	8	136	3		MTD	1	DEK	B07	23.35
C331	MTD11	P4	8	136	3		MTD	2	DEK	B08	23.45
C331	MTD11	P4	8	136	3		MTD	3	DEK	B09	23.48
C332	MTD11	P1	5	137	3		MTD	1	DEK	B10	23.61
C332	MTD11	P1	5	137	3		MTD	2	DEK	B11	23.57
C332	MTD11	P1	5	137	3		MTD	3	DEK	B12	23.36
C333	MTD12	P5	7	138	3		MTD	1	DEK	C01	23.40
C333	MTD12	P5	7	138	3		MTD	2	DEK	C02	23.15
C333	MTD12	P5	7	138	3		MTD	3	DEK	C03	23.11
C337	MTD6	P6	12	143	4		MTD	1	DEK	C04	24.08
C337	MTD6	P6	12	143	4		MTD	2	DEK	C05	23.78
C337	MTD6	P6	12	143	4		MTD	3	DEK	C06	23.95
C326	MTD9	P4	10	148	4		MTD	1	DEK	C07	23.81
C326	MTD9	P4	10	148	4		MTD	2	DEK	C08	23.69
C326	MTD9	P4	10	148	4		MTD	3	DEK	C09	23.22
C330	MTD10	P7	3	150	4		MTD	1	DEK	C10	22.90
C330	MTD10	P7	3	150	4		MTD	2	DEK	C11	23.04
C330	MTD10	P7	3	150	4		MTD	3	DEK	C12	22.81
C332	MTD11	P1	5	152	4		MTD	1	DEK	D01	23.58
C332	MTD11	P1	5	152	4		MTD	2	DEK	D02	24.51
C332	MTD11	P1	5	152	4		MTD	3	DEK	D03	23.69
C333	MTD12	P5	7	153	4		MTD	1	DEK	D04	23.42
C333	MTD12	P5	7	153	4		MTD	2	DEK	D05	23.87
C333	MTD12	P5	7	153	4		MTD	3	DEK	D06	23.66
C337	MTD6	P6	12	159	5		MTD	1	DEK	D07	24.06
C337	MTD6	P6	12	159	5		MTD	2	DEK	D08	23.04
C337	MTD6	P6	12	159	5		MTD	3	DEK	D09	22.39
C326	MTD9	P4	10	163	5		MTD	1	DEK	D10	23.43
C326	MTD9	P4	10	163	5		MTD	2	DEK	D11	23.70
C326	MTD9	P4	10	163	5		MTD	3	DEK	D12	23.28
C330	MTD10	P7	3	165	5		MTD	1	DEK	E01	22.75
C330	MTD10	P7	3	165	5		MTD	2	DEK	E02	23.03
C330	MTD10	P7	3	165	5		MTD	3	DEK	E03	22.95
C331	MTD11	P4	8	166	5		MTD	1	DEK	E04	23.63
C331	MTD11	P4	8	166	5		MTD	2	DEK	E05	23.54
C331	MTD11	P4	8	166	5		MTD	3	DEK	E06	23.39
C332	MTD11	P1	5	167	5		MTD	1	DEK	E07	23.09
C332	MTD11	P1	5	167	5		MTD	2	DEK	E08	23.03
C332	MTD11	P1	5	167	5		MTD	3	DEK	E09	22.74
C333	MTD12	P5	7	168	5		MTD	1	DEK	E10	22.70
C333	MTD12	P5	7	168	5		MTD	2	DEK	E11	23.39
C333	MTD12	P5	7	168	5		MTD	3	DEK	E12	23.10
C337	MTD6	P6	12	172	6		MTD	1	DEK	F01	23.34
C337	MTD6	P6	12	172	6		MTD	2	DEK	F02	23.54
C337	MTD6	P6	12	172	6		MTD	3	DEK	F03	23.64
C326	MTD9	P4	10	176	6		MTD	1	DEK	F04	23.88
C326	MTD9	P4	10	176	6		MTD	2	DEK	F05	23.61
C326	MTD9	P4	10	176	6		MTD	3	DEK	F06	23.73
C330	MTD10	P7	3	179	6		MTD	1	DEK	F07	23.15
C330	MTD10	P7	3	179	6		MTD	2	DEK	F08	23.07
C330	MTD10	P7	3	179	6		MTD	3	DEK	F09	23.49
C331	MTD11	P4	8	180	6		MTD	1	DEK	F10	23.48
C331	MTD11	P4	8	180	6		MTD	2	DEK	F11	23.47
C331	MTD11	P4	8	180	6		MTD	3	DEK	F12	23.43
C332	MTD11	P1	5	181	6		MTD	1	DEK	G01	24.06
C332	MTD11	P1	5	181	6		MTD	2	DEK	G02	23.52
C332	MTD11	P1	5	181	6		MTD	3	DEK	G03	23.52
C333	MTD12	P5	7	182	6		MTD	1	DEK	H01	24.37
C333	MTD12	P5	7	182	6		MTD	2	DEK	H02	23.75
C333	MTD12	P5	7	182	6		MTD	3	DEK	H03	24.22
C331	MTD11	P4	8	106	1		MTD	1	STAT3	A01	24.63
C331	MTD11	P4	8	106	1		MTD	2	STAT3	A02	24.42
C331	MTD11	P4	8	106	1		MTD	3	STAT3	A03	24.51
C337	MTD6	P6	12	115	2		MTD	1	STAT3	A04	25.87
C337	MTD6	P6	12	115	2		MTD	2	STAT3	A05	25.92
C337	MTD6	P6	12	115	2		MTD	3	STAT3	A06	25.80
C331	MTD11	P4	8	120	2		MTD	1	STAT3	A07	23.85
C331	MTD11	P4	8	120	2		MTD	2	STAT3	A08	23.86
C331	MTD11	P4	8	120	2		MTD	3	STAT3	A09	23.74
C333	MTD12	P5	7	121	2		MTD	1	STAT3	A10	24.08
C333	MTD12	P5	7	121	2		MTD	2	STAT3	A11	24.26
C333	MTD12	P5	7	121	2		MTD	3	STAT3	A12	24.56
C337	MTD6	P6	12	129	3		MTD	1	STAT3	B01	24.38
C337	MTD6	P6	12	129	3		MTD	2	STAT3	B02	24.27
C337	MTD6	P6	12	129	3		MTD	3	STAT3	B03	24.10
C326	MTD9	P4	10	132	3		MTD	1	STAT3	B04	24.11
C326	MTD9	P4	10	132	3		MTD	2	STAT3	B05	24.13
C326	MTD9	P4	10	132	3		MTD	3	STAT3	B06	24.22
C331	MTD11	P4	8	136	3		MTD	1	STAT3	B07	24.89
C331	MTD11	P4	8	136	3		MTD	2	STAT3	B08	24.81
C331	MTD11	P4	8	136	3		MTD	3	STAT3	B09	24.41
C332	MTD11	P1	5	137	3		MTD	1	STAT3	B10	24.83
C332	MTD11	P1	5	137	3		MTD	2	STAT3	B11	24.86
C332	MTD11	P1	5	137	3		MTD	3	STAT3	B12	25.11
C333	MTD12	P5	7	138	3		MTD	1	STAT3	C01	24.48
C333	MTD12	P5	7	138	3		MTD	2	STAT3	C02	24.27
C333	MTD12	P5	7	138	3		MTD	3	STAT3	C03	24.33
C337	MTD6	P6	12	143	4		MTD	1	STAT3	C04	24.67
C337	MTD6	P6	12	143	4		MTD	2	STAT3	C05	24.82
C337	MTD6	P6	12	143	4		MTD	3	STAT3	C06	24.69
C326	MTD9	P4	10	148	4		MTD	1	STAT3	C07	24.18
C326	MTD9	P4	10	148	4		MTD	2	STAT3	C08	24.30
C326	MTD9	P4	10	148	4		MTD	3	STAT3	C09	24.14
C330	MTD10	P7	3	150	4		MTD	1	STAT3	C10	23.49
C330	MTD10	P7	3	150	4		MTD	2	STAT3	C11	23.60
C330	MTD10	P7	3	150	4		MTD	3	STAT3	C12	23.87
C332	MTD11	P1	5	152	4		MTD	1	STAT3	D01	24.31
C332	MTD11	P1	5	152	4		MTD	2	STAT3	D02	24.64
C332	MTD11	P1	5	152	4		MTD	3	STAT3	D03	24.21
C333	MTD12	P5	7	153	4		MTD	1	STAT3	D04	23.86
C333	MTD12	P5	7	153	4		MTD	2	STAT3	D05	24.06
C333	MTD12	P5	7	153	4		MTD	3	STAT3	D06	24.00
C337	MTD6	P6	12	159	5		MTD	1	STAT3	D07	24.40
C337	MTD6	P6	12	159	5		MTD	2	STAT3	D08	24.43
C337	MTD6	P6	12	159	5		MTD	3	STAT3	D09	24.53
C326	MTD9	P4	10	163	5		MTD	1	STAT3	D10	24.61
C326	MTD9	P4	10	163	5		MTD	2	STAT3	D11	24.88
C326	MTD9	P4	10	163	5		MTD	3	STAT3	D12	25.29
C330	MTD10	P7	3	165	5		MTD	1	STAT3	E01	24.00
C330	MTD10	P7	3	165	5		MTD	2	STAT3	E02	23.86
C330	MTD10	P7	3	165	5		MTD	3	STAT3	E03	23.76
C331	MTD11	P4	8	166	5		MTD	1	STAT3	E04	23.20
C331	MTD11	P4	8	166	5		MTD	2	STAT3	E05	23.31
C331	MTD11	P4	8	166	5		MTD	3	STAT3	E06	23.30
C332	MTD11	P1	5	167	5		MTD	1	STAT3	E07	24.16
C332	MTD11	P1	5	167	5		MTD	2	STAT3	E08	24.27
C332	MTD11	P1	5	167	5		MTD	3	STAT3	E09	24.21
C333	MTD12	P5	7	168	5		MTD	1	STAT3	E10	24.04
C333	MTD12	P5	7	168	5		MTD	2	STAT3	E11	24.22
C333	MTD12	P5	7	168	5		MTD	3	STAT3	E12	24.21
C337	MTD6	P6	12	172	6		MTD	1	STAT3	F01	24.57
C337	MTD6	P6	12	172	6		MTD	2	STAT3	F02	24.51
C337	MTD6	P6	12	172	6		MTD	3	STAT3	F03	24.39
C326	MTD9	P4	10	176	6		MTD	1	STAT3	F04	24.28
C326	MTD9	P4	10	176	6		MTD	2	STAT3	F05	24.36
C326	MTD9	P4	10	176	6		MTD	3	STAT3	F06	24.46
C330	MTD10	P7	3	179	6		MTD	1	STAT3	F07	23.81
C330	MTD10	P7	3	179	6		MTD	2	STAT3	F08	24.06
C330	MTD10	P7	3	179	6		MTD	3	STAT3	F09	23.90
C331	MTD11	P4	8	180	6		MTD	1	STAT3	F10	23.78
C331	MTD11	P4	8	180	6		MTD	2	STAT3	F11	23.78
C331	MTD11	P4	8	180	6		MTD	3	STAT3	F12	24.04
C332	MTD11	P1	5	181	6		MTD	1	STAT3	G01	24.31
C332	MTD11	P1	5	181	6		MTD	2	STAT3	G02	24.17
C332	MTD11	P1	5	181	6		MTD	3	STAT3	G03	24.13
C333	MTD12	P5	7	182	6		MTD	1	STAT3	H01	24.70
C333	MTD12	P5	7	182	6		MTD	2	STAT3	H02	24.47
C333	MTD12	P5	7	182	6		MTD	3	STAT3	H03	24.59
C329	MTD5	P1	7	101	1		MTD	1	VEGFA	A01	25.74029208
C329	MTD5	P1	7	101	1		MTD	2	VEGFA	A02	25.80565953
C329	MTD5	P1	7	101	1		MTD	3	VEGFA	A03	25.41033646
C334	MTD12	P3	1	108	1		MTD	1	VEGFA	A04	25.63169056
C334	MTD12	P3	1	108	1		MTD	2	VEGFA	A05	25.44937428
C334	MTD12	P3	1	108	1		MTD	3	VEGFA	A06	25.14075445
C339	MTD14	P9	3	111	1		MTD	1	VEGFA	A07	26.10928364
C339	MTD14	P9	3	111	1		MTD	2	VEGFA	A08	26.99983322
C339	MTD14	P9	3	111	1		MTD	3	VEGFA	A09	26.32594244
C329	MTD5	P1	7	112	2		MTD	1	VEGFA	A10	26.20882097
C329	MTD5	P1	7	112	2		MTD	2	VEGFA	A11	26.13018491
C329	MTD5	P1	7	112	2		MTD	3	VEGFA	A12	25.91772664
C334	MTD12	P3	1	122	2		MTD	1	VEGFA	B01	25.99874487
C334	MTD12	P3	1	122	2		MTD	2	VEGFA	B02	25.82041052
C334	MTD12	P3	1	122	2		MTD	3	VEGFA	B03	25.83657937
C338	MTD13	P3	7	124	2		MTD	1	VEGFA	B04	25.10770249
C338	MTD13	P3	7	124	2		MTD	2	VEGFA	B05	25.04096727
C338	MTD13	P3	7	124	2		MTD	3	VEGFA	B06	24.88814841
C339	MTD14	P9	3	125	2		MTD	1	VEGFA	B07	26.57423619
C339	MTD14	P9	3	125	2		MTD	2	VEGFA	B08	26.52245712
C339	MTD14	P9	3	125	2		MTD	3	VEGFA	B09	26.71166701
C329	MTD5	P1	7	126	3		MTD	1	VEGFA	B10	26.22800726
C329	MTD5	P1	7	126	3		MTD	2	VEGFA	B11	26.30175517
C329	MTD5	P1	7	126	3		MTD	3	VEGFA	B12	26.27835816
C323	MTD7	P5	7	130	3		MTD	1	VEGFA	C01	25.53250859
C323	MTD7	P5	7	130	3		MTD	2	VEGFA	C02	26.05308352
C323	MTD7	P5	7	130	3		MTD	3	VEGFA	C03	25.59571224
C321	MTD7	P2	10	144	4		MTD	1	VEGFA	C04	25.3476119
C321	MTD7	P2	10	144	4		MTD	2	VEGFA	C05	25.52948378
C321	MTD7	P2	10	144	4		MTD	3	VEGFA	C06	25.40957548
C334	MTD12	P3	1	154	4		MTD	1	VEGFA	C07	25.9109843
C334	MTD12	P3	1	154	4		MTD	2	VEGFA	C08	26.7612141
C334	MTD12	P3	1	154	4		MTD	3	VEGFA	C09	26.35824623
C339	MTD14	P9	3	155	4		MTD	1	VEGFA	C10	26.46331543
C339	MTD14	P9	3	155	4		MTD	2	VEGFA	C11	26.31775057
C339	MTD14	P9	3	155	4		MTD	3	VEGFA	C12	26.24830211
C321	MTD7	P2	10	160	5		MTD	1	VEGFA	D01	26.98584081
C321	MTD7	P2	10	160	5		MTD	2	VEGFA	D02	27.25045254
C321	MTD7	P2	10	160	5		MTD	3	VEGFA	D03	25.88797577
C321	MTD7	P2	10	173	6		MTD	1	VEGFA	D04	26.59160357
C321	MTD7	P2	10	173	6		MTD	2	VEGFA	D05	27.27950939
C321	MTD7	P2	10	173	6		MTD	3	VEGFA	D06	26.95472695
C323	MTD7	P5	7	175	6		MTD	1	VEGFA	D07	26.32044342
C323	MTD7	P5	7	175	6		MTD	2	VEGFA	D08	26.86508535
C323	MTD7	P5	7	175	6		MTD	3	VEGFA	D09	26.32733051
C338	MTD13	P3	7	183	6		MTD	1	VEGFA	D10	25.573323
C338	MTD13	P3	7	183	6		MTD	2	VEGFA	D11	25.85670622
C338	MTD13	P3	7	183	6		MTD	3	VEGFA	D12	25.41057435
C329	MTD5	P1	7	101	1		MTD	1	GAPDH	A01	20.50900885
C329	MTD5	P1	7	101	1		MTD	2	GAPDH	A02	20.10964654
C329	MTD5	P1	7	101	1		MTD	3	GAPDH	A03	20.01700697
C334	MTD12	P3	1	108	1		MTD	1	GAPDH	A04	20.21895176
C334	MTD12	P3	1	108	1		MTD	2	GAPDH	A05	20.03490923
C334	MTD12	P3	1	108	1		MTD	3	GAPDH	A06	20.10002493
C339	MTD14	P9	3	111	1		MTD	1	GAPDH	A07	21.87007316
C339	MTD14	P9	3	111	1		MTD	2	GAPDH	A08	21.03990907
C339	MTD14	P9	3	111	1		MTD	3	GAPDH	A09	20.97031037
C329	MTD5	P1	7	112	2		MTD	1	GAPDH	A10	20.61076064
C329	MTD5	P1	7	112	2		MTD	2	GAPDH	A11	20.25855234
C329	MTD5	P1	7	112	2		MTD	3	GAPDH	A12	20.26918151
C334	MTD12	P3	1	122	2		MTD	1	GAPDH	B01	20.58324134
C334	MTD12	P3	1	122	2		MTD	2	GAPDH	B02	20.35740254
C334	MTD12	P3	1	122	2		MTD	3	GAPDH	B03	20.23668564
C338	MTD13	P3	7	124	2		MTD	1	GAPDH	B04	20.41867439
C338	MTD13	P3	7	124	2		MTD	2	GAPDH	B05	20.04351036
C338	MTD13	P3	7	124	2		MTD	3	GAPDH	B06	20.15447653
C339	MTD14	P9	3	125	2		MTD	1	GAPDH	B07	21.35525173
C339	MTD14	P9	3	125	2		MTD	2	GAPDH	B08	21.606733
C339	MTD14	P9	3	125	2		MTD	3	GAPDH	B09	21.67186452
C329	MTD5	P1	7	126	3		MTD	1	GAPDH	B10	21.05380198
C329	MTD5	P1	7	126	3		MTD	2	GAPDH	B11	20.66377616
C329	MTD5	P1	7	126	3		MTD	3	GAPDH	B12	20.61853081
C323	MTD7	P5	7	130	3		MTD	1	GAPDH	C01	20.60939834
C323	MTD7	P5	7	130	3		MTD	2	GAPDH	C02	20.81228496
C323	MTD7	P5	7	130	3		MTD	3	GAPDH	C03	20.38686728
C321	MTD7	P2	10	144	4		MTD	1	GAPDH	C04	21.00066579
C321	MTD7	P2	10	144	4		MTD	2	GAPDH	C05	20.37479765
C321	MTD7	P2	10	144	4		MTD	3	GAPDH	C06	20.20255504
C334	MTD12	P3	1	154	4		MTD	1	GAPDH	C07	20.19900577
C334	MTD12	P3	1	154	4		MTD	2	GAPDH	C08	20.89067862
C334	MTD12	P3	1	154	4		MTD	3	GAPDH	C09	20.45272357
C339	MTD14	P9	3	155	4		MTD	1	GAPDH	C10	20.71680623
C339	MTD14	P9	3	155	4		MTD	2	GAPDH	C11	20.70630738
C339	MTD14	P9	3	155	4		MTD	3	GAPDH	C12	20.78643728
C321	MTD7	P2	10	160	5		MTD	1	GAPDH	D01	22.58711946
C321	MTD7	P2	10	160	5		MTD	2	GAPDH	D02	21.53038274
C321	MTD7	P2	10	160	5		MTD	3	GAPDH	D03	21.48513345
C321	MTD7	P2	10	173	6		MTD	1	GAPDH	D04	20.93604023
C321	MTD7	P2	10	173	6		MTD	2	GAPDH	D05	20.96159624
C321	MTD7	P2	10	173	6		MTD	3	GAPDH	D06	21.76323155
C323	MTD7	P5	7	175	6		MTD	1	GAPDH	D07	22.33969301
C323	MTD7	P5	7	175	6		MTD	2	GAPDH	D08	22.02393386
C323	MTD7	P5	7	175	6		MTD	3	GAPDH	D09	21.39231791
C338	MTD13	P3	7	183	6		MTD	1	GAPDH	D10	20.2195388
C338	MTD13	P3	7	183	6		MTD	2	GAPDH	D11	20.87394644
C338	MTD13	P3	7	183	6		MTD	3	GAPDH	D12	21.49958412
C329	MTD5	P1	7	101	1		MTD	1	HIF-1a	A01	22.55807127
C329	MTD5	P1	7	101	1		MTD	2	HIF-1a	A02	22.65508003
C329	MTD5	P1	7	101	1		MTD	3	HIF-1a	A03	22.50982013
C334	MTD12	P3	1	108	1		MTD	1	HIF-1a	A04	24.10169768
C334	MTD12	P3	1	108	1		MTD	2	HIF-1a	A05	24.04731111
C334	MTD12	P3	1	108	1		MTD	3	HIF-1a	A06	24.04249297
C339	MTD14	P9	3	111	1		MTD	1	HIF-1a	A07	24.13245112
C339	MTD14	P9	3	111	1		MTD	2	HIF-1a	A08	23.92481768
C339	MTD14	P9	3	111	1		MTD	3	HIF-1a	A09	23.93076675
C329	MTD5	P1	7	112	2		MTD	1	HIF-1a	A10	23.73547267
C329	MTD5	P1	7	112	2		MTD	2	HIF-1a	A11	23.84002876
C329	MTD5	P1	7	112	2		MTD	3	HIF-1a	A12	23.47039721
C334	MTD12	P3	1	122	2		MTD	1	HIF-1a	B01	23.53226179
C334	MTD12	P3	1	122	2		MTD	2	HIF-1a	B02	23.31058471
C334	MTD12	P3	1	122	2		MTD	3	HIF-1a	B03	23.34206374
C338	MTD13	P3	7	124	2		MTD	1	HIF-1a	B04	23.64043034
C338	MTD13	P3	7	124	2		MTD	2	HIF-1a	B05	23.55175182
C338	MTD13	P3	7	124	2		MTD	3	HIF-1a	B06	23.30491126
C339	MTD14	P9	3	125	2		MTD	1	HIF-1a	B07	24.38377383
C339	MTD14	P9	3	125	2		MTD	2	HIF-1a	B08	24.90850321
C339	MTD14	P9	3	125	2		MTD	3	HIF-1a	B09	24.11329953
C329	MTD5	P1	7	126	3		MTD	1	HIF-1a	B10	23.19964598
C329	MTD5	P1	7	126	3		MTD	2	HIF-1a	B11	24.00203478
C329	MTD5	P1	7	126	3		MTD	3	HIF-1a	B12	23.4288324
C323	MTD7	P5	7	130	3		MTD	1	HIF-1a	C01	23.66098711
C323	MTD7	P5	7	130	3		MTD	2	HIF-1a	C02	23.61680115
C323	MTD7	P5	7	130	3		MTD	3	HIF-1a	C03	23.19091504
C321	MTD7	P2	10	144	4		MTD	1	HIF-1a	C04	22.32081864
C321	MTD7	P2	10	144	4		MTD	2	HIF-1a	C05	22.33802942
C321	MTD7	P2	10	144	4		MTD	3	HIF-1a	C06	22.44938031
C334	MTD12	P3	1	154	4		MTD	1	HIF-1a	C07	23.90168171
C334	MTD12	P3	1	154	4		MTD	2	HIF-1a	C08	23.84618569
C334	MTD12	P3	1	154	4		MTD	3	HIF-1a	C09	24.08979583
C339	MTD14	P9	3	155	4		MTD	1	HIF-1a	C10	24.03787746
C339	MTD14	P9	3	155	4		MTD	2	HIF-1a	C11	23.38337521
C339	MTD14	P9	3	155	4		MTD	3	HIF-1a	C12	23.02300294
C321	MTD7	P2	10	160	5		MTD	1	HIF-1a	D01	23.09706507
C321	MTD7	P2	10	160	5		MTD	2	HIF-1a	D02	22.48074504
C321	MTD7	P2	10	160	5		MTD	3	HIF-1a	D03	23.65847754
C321	MTD7	P2	10	173	6		MTD	1	HIF-1a	D04	23.10093972
C321	MTD7	P2	10	173	6		MTD	2	HIF-1a	D05	23.56805855
C321	MTD7	P2	10	173	6		MTD	3	HIF-1a	D06	23.27902112
C323	MTD7	P5	7	175	6		MTD	1	HIF-1a	D07	23.72715858
C323	MTD7	P5	7	175	6		MTD	2	HIF-1a	D08	23.34144293
C323	MTD7	P5	7	175	6		MTD	3	HIF-1a	D09	23.14929519
C338	MTD13	P3	7	183	6		MTD	1	HIF-1a	D10	23.09058912
C338	MTD13	P3	7	183	6		MTD	2	HIF-1a	D11	23.07990913
C338	MTD13	P3	7	183	6		MTD	3	HIF-1a	D12	23.11117464
C329	MTD5	P1	7	101	1		MTD	1	DEK	A01	23.73790426
C329	MTD5	P1	7	101	1		MTD	2	DEK	A02	23.83155271
C329	MTD5	P1	7	101	1		MTD	3	DEK	A03	23.54685929
C334	MTD12	P3	1	108	1		MTD	1	DEK	A04	25.43243896
C334	MTD12	P3	1	108	1		MTD	2	DEK	A05	25.16942241
C334	MTD12	P3	1	108	1		MTD	3	DEK	A06	24.71134652
C339	MTD14	P9	3	111	1		MTD	1	DEK	A07	24.15930029
C339	MTD14	P9	3	111	1		MTD	2	DEK	A08	24.20096239
C339	MTD14	P9	3	111	1		MTD	3	DEK	A09	23.82078038
C329	MTD5	P1	7	112	2		MTD	1	DEK	A10	23.88640698
C329	MTD5	P1	7	112	2		MTD	2	DEK	A11	23.51858159
C329	MTD5	P1	7	112	2		MTD	3	DEK	A12	23.21564228
C334	MTD12	P3	1	122	2		MTD	1	DEK	B01	24.42152544
C334	MTD12	P3	1	122	2		MTD	2	DEK	B02	24.26078357
C334	MTD12	P3	1	122	2		MTD	3	DEK	B03	23.93189836
C338	MTD13	P3	7	124	2		MTD	1	DEK	B04	22.81490928
C338	MTD13	P3	7	124	2		MTD	2	DEK	B05	22.85578357
C338	MTD13	P3	7	124	2		MTD	3	DEK	B06	22.95662957
C339	MTD14	P9	3	125	2		MTD	1	DEK	B07	24.76820151
C339	MTD14	P9	3	125	2		MTD	2	DEK	B08	24.66105819
C339	MTD14	P9	3	125	2		MTD	3	DEK	B09	24.12635057
C329	MTD5	P1	7	126	3		MTD	1	DEK	B10	24.08896221
C329	MTD5	P1	7	126	3		MTD	2	DEK	B11	23.99124503
C329	MTD5	P1	7	126	3		MTD	3	DEK	B12	23.58399671
C323	MTD7	P5	7	130	3		MTD	1	DEK	C01	23.1232978
C323	MTD7	P5	7	130	3		MTD	2	DEK	C02	22.8863755
C323	MTD7	P5	7	130	3		MTD	3	DEK	C03	22.79438096
C321	MTD7	P2	10	144	4		MTD	1	DEK	C04	24.25538684
C321	MTD7	P2	10	144	4		MTD	2	DEK	C05	24.16462185
C321	MTD7	P2	10	144	4		MTD	3	DEK	C06	24.01990425
C334	MTD12	P3	1	154	4		MTD	1	DEK	C07	23.93472374
C334	MTD12	P3	1	154	4		MTD	2	DEK	C08	24.10681425
C334	MTD12	P3	1	154	4		MTD	3	DEK	C09	23.87716628
C339	MTD14	P9	3	155	4		MTD	1	DEK	C10	23.83435891
C339	MTD14	P9	3	155	4		MTD	2	DEK	C11	24.01106734
C339	MTD14	P9	3	155	4		MTD	3	DEK	C12	23.88651119
C321	MTD7	P2	10	160	5		MTD	1	DEK	D01	24.80107892
C321	MTD7	P2	10	160	5		MTD	2	DEK	D02	25.05040301
C321	MTD7	P2	10	160	5		MTD	3	DEK	D03	24.83458173
C321	MTD7	P2	10	173	6		MTD	1	DEK	D04	23.40974515
C321	MTD7	P2	10	173	6		MTD	2	DEK	D05	23.37266595
C321	MTD7	P2	10	173	6		MTD	3	DEK	D06	23.26405671
C323	MTD7	P5	7	175	6		MTD	1	DEK	D07	24.5188579
C323	MTD7	P5	7	175	6		MTD	2	DEK	D08	24.5153891
C323	MTD7	P5	7	175	6		MTD	3	DEK	D09	24.16844486
C338	MTD13	P3	7	183	6		MTD	1	DEK	D10	23.37578208
C338	MTD13	P3	7	183	6		MTD	2	DEK	D11	23.11451609
C338	MTD13	P3	7	183	6		MTD	3	DEK	D12	23.11279839
C329	MTD5	P1	7	101	1		MTD	1	RPTOR	A01	26.10523993
C329	MTD5	P1	7	101	1		MTD	2	RPTOR	A02	25.82655678
C329	MTD5	P1	7	101	1		MTD	3	RPTOR	A03	25.73926873
C334	MTD12	P3	1	108	1		MTD	1	RPTOR	A04	26.67034834
C334	MTD12	P3	1	108	1		MTD	2	RPTOR	A05	26.65085395
C334	MTD12	P3	1	108	1		MTD	3	RPTOR	A06	26.69431947
C339	MTD14	P9	3	111	1		MTD	1	RPTOR	A07	27.10970482
C339	MTD14	P9	3	111	1		MTD	2	RPTOR	A08	27.20265579
C339	MTD14	P9	3	111	1		MTD	3	RPTOR	A09	27.09349356
C329	MTD5	P1	7	112	2		MTD	1	RPTOR	A10	27.4102783
C329	MTD5	P1	7	112	2		MTD	2	RPTOR	A11	26.90739347
C329	MTD5	P1	7	112	2		MTD	3	RPTOR	A12	27.39911929
C334	MTD12	P3	1	122	2		MTD	1	RPTOR	B01	27.46507515
C334	MTD12	P3	1	122	2		MTD	2	RPTOR	B02	26.88894942
C334	MTD12	P3	1	122	2		MTD	3	RPTOR	B03	26.56981379
C338	MTD13	P3	7	124	2		MTD	1	RPTOR	B04	25.69531507
C338	MTD13	P3	7	124	2		MTD	2	RPTOR	B05	25.69536427
C338	MTD13	P3	7	124	2		MTD	3	RPTOR	B06	25.67199473
C339	MTD14	P9	3	125	2		MTD	1	RPTOR	B07	26.74852696
C339	MTD14	P9	3	125	2		MTD	2	RPTOR	B08	27.27698586
C339	MTD14	P9	3	125	2		MTD	3	RPTOR	B09	26.56707039
C329	MTD5	P1	7	126	3		MTD	1	RPTOR	B10	26.99993904
C329	MTD5	P1	7	126	3		MTD	2	RPTOR	B11	26.85042697
C329	MTD5	P1	7	126	3		MTD	3	RPTOR	B12	26.51268119
C323	MTD7	P5	7	130	3		MTD	1	RPTOR	C01	26.21282012
C323	MTD7	P5	7	130	3		MTD	2	RPTOR	C02	26.32322812
C323	MTD7	P5	7	130	3		MTD	3	RPTOR	C03	26.2373704
C321	MTD7	P2	10	144	4		MTD	1	RPTOR	C04	26.59412169
C321	MTD7	P2	10	144	4		MTD	2	RPTOR	C05	26.50384994
C321	MTD7	P2	10	144	4		MTD	3	RPTOR	C06	26.56075348
C334	MTD12	P3	1	154	4		MTD	1	RPTOR	C07	26.74528348
C334	MTD12	P3	1	154	4		MTD	2	RPTOR	C08	26.65588712
C334	MTD12	P3	1	154	4		MTD	3	RPTOR	C09	26.39211784
C339	MTD14	P9	3	155	4		MTD	1	RPTOR	C10	27.12009873
C339	MTD14	P9	3	155	4		MTD	2	RPTOR	C11	26.81789365
C339	MTD14	P9	3	155	4		MTD	3	RPTOR	C12	26.60013995
C321	MTD7	P2	10	160	5		MTD	1	RPTOR	D01	26.83744092
C321	MTD7	P2	10	160	5		MTD	2	RPTOR	D02	26.75460476
C321	MTD7	P2	10	160	5		MTD	3	RPTOR	D03	26.45559053
C321	MTD7	P2	10	173	6		MTD	1	RPTOR	D04	26.70150963
C321	MTD7	P2	10	173	6		MTD	2	RPTOR	D05	26.5919239
C321	MTD7	P2	10	173	6		MTD	3	RPTOR	D06	26.67679656
C323	MTD7	P5	7	175	6		MTD	1	RPTOR	D07	26.94942774
C323	MTD7	P5	7	175	6		MTD	2	RPTOR	D08	26.66065063
C323	MTD7	P5	7	175	6		MTD	3	RPTOR	D09	26.6911547
C338	MTD13	P3	7	183	6		MTD	1	RPTOR	D10	26.42356325
C338	MTD13	P3	7	183	6		MTD	2	RPTOR	D11	26.75043494
C338	MTD13	P3	7	183	6		MTD	3	RPTOR	D12	26.63091401
C329	MTD5	P1	7	101	1		MTD	1	ALDOA	A01	21.62860373
C329	MTD5	P1	7	101	1		MTD	2	ALDOA	A02	21.49931443
C329	MTD5	P1	7	101	1		MTD	3	ALDOA	A03	21.3747209
C334	MTD12	P3	1	108	1		MTD	1	ALDOA	A04	22.09949714
C334	MTD12	P3	1	108	1		MTD	2	ALDOA	A05	22.28539986
C334	MTD12	P3	1	108	1		MTD	3	ALDOA	A06	22.15260665
C339	MTD14	P9	3	111	1		MTD	1	ALDOA	A07	23.22522001
C339	MTD14	P9	3	111	1		MTD	2	ALDOA	A08	22.48627643
C339	MTD14	P9	3	111	1		MTD	3	ALDOA	A09	22.39201375
C329	MTD5	P1	7	112	2		MTD	1	ALDOA	A10	22.47668657
C329	MTD5	P1	7	112	2		MTD	2	ALDOA	A11	22.14328805
C329	MTD5	P1	7	112	2		MTD	3	ALDOA	A12	22.04114073
C334	MTD12	P3	1	122	2		MTD	1	ALDOA	B01	22.01728669
C334	MTD12	P3	1	122	2		MTD	2	ALDOA	B02	21.75721481
C334	MTD12	P3	1	122	2		MTD	3	ALDOA	B03	21.78465296
C338	MTD13	P3	7	124	2		MTD	1	ALDOA	B04	22.1150518
C338	MTD13	P3	7	124	2		MTD	2	ALDOA	B05	21.72403377
C338	MTD13	P3	7	124	2		MTD	3	ALDOA	B06	21.54592121
C339	MTD14	P9	3	125	2		MTD	1	ALDOA	B07	22.44918428
C339	MTD14	P9	3	125	2		MTD	2	ALDOA	B08	22.55899459
C339	MTD14	P9	3	125	2		MTD	3	ALDOA	B09	22.17098749
C329	MTD5	P1	7	126	3		MTD	1	ALDOA	B10	22.67922328
C329	MTD5	P1	7	126	3		MTD	2	ALDOA	B11	22.857023
C329	MTD5	P1	7	126	3		MTD	3	ALDOA	B12	22.58317716
C323	MTD7	P5	7	130	3		MTD	1	ALDOA	C01	22.24707798
C323	MTD7	P5	7	130	3		MTD	2	ALDOA	C02	22.2033182
C323	MTD7	P5	7	130	3		MTD	3	ALDOA	C03	21.83346479
C321	MTD7	P2	10	144	4		MTD	1	ALDOA	C04	22.10517946
C321	MTD7	P2	10	144	4		MTD	2	ALDOA	C05	22.76862016
C321	MTD7	P2	10	144	4		MTD	3	ALDOA	C06	22.22481661
C334	MTD12	P3	1	154	4		MTD	1	ALDOA	C07	22.50965828
C334	MTD12	P3	1	154	4		MTD	2	ALDOA	C08	22.98567127
C334	MTD12	P3	1	154	4		MTD	3	ALDOA	C09	22.20235761
C339	MTD14	P9	3	155	4		MTD	1	ALDOA	C10	23.1133997
C339	MTD14	P9	3	155	4		MTD	2	ALDOA	C11	23.05254559
C339	MTD14	P9	3	155	4		MTD	3	ALDOA	C12	22.64359144
C321	MTD7	P2	10	160	5		MTD	1	ALDOA	D01	23.9692145
C321	MTD7	P2	10	160	5		MTD	2	ALDOA	D02	23.57605024
C321	MTD7	P2	10	160	5		MTD	3	ALDOA	D03	22.2247387
C321	MTD7	P2	10	173	6		MTD	1	ALDOA	D04	22.44681884
C321	MTD7	P2	10	173	6		MTD	2	ALDOA	D05	22.63094172
C321	MTD7	P2	10	173	6		MTD	3	ALDOA	D06	22.72504756
C323	MTD7	P5	7	175	6		MTD	1	ALDOA	D07	23.66233857
C323	MTD7	P5	7	175	6		MTD	2	ALDOA	D08	22.91949576
C323	MTD7	P5	7	175	6		MTD	3	ALDOA	D09	23.14502395
C338	MTD13	P3	7	183	6		MTD	1	ALDOA	D10	22.01777261
C338	MTD13	P3	7	183	6		MTD	2	ALDOA	D11	21.90481099
C338	MTD13	P3	7	183	6		MTD	3	ALDOA	D12	21.68334033
C329	MTD5	P1	7	101	1		MTD	1	PGK1	A01	22.32044571
C329	MTD5	P1	7	101	1		MTD	2	PGK1	A02	22.08825062
C329	MTD5	P1	7	101	1		MTD	3	PGK1	A03	21.84727256
C334	MTD12	P3	1	108	1		MTD	1	PGK1	A04	23.46687855
C334	MTD12	P3	1	108	1		MTD	2	PGK1	A05	23.46212108
C334	MTD12	P3	1	108	1		MTD	3	PGK1	A06	22.99969277
C339	MTD14	P9	3	111	1		MTD	1	PGK1	A07	23.78139755
C339	MTD14	P9	3	111	1		MTD	2	PGK1	A08	22.88189249
C339	MTD14	P9	3	111	1		MTD	3	PGK1	A09	22.88810313
C329	MTD5	P1	7	112	2		MTD	1	PGK1	A10	22.79598617
C329	MTD5	P1	7	112	2		MTD	2	PGK1	A11	22.59112594
C329	MTD5	P1	7	112	2		MTD	3	PGK1	A12	22.48305508
C334	MTD12	P3	1	122	2		MTD	1	PGK1	B01	23.26598698
C334	MTD12	P3	1	122	2		MTD	2	PGK1	B02	22.93809615
C334	MTD12	P3	1	122	2		MTD	3	PGK1	B03	22.52028079
C338	MTD13	P3	7	124	2		MTD	1	PGK1	B04	22.80913927
C338	MTD13	P3	7	124	2		MTD	2	PGK1	B05	22.57831258
C338	MTD13	P3	7	124	2		MTD	3	PGK1	B06	22.26233566
C339	MTD14	P9	3	125	2		MTD	1	PGK1	B07	23.30619747
C339	MTD14	P9	3	125	2		MTD	2	PGK1	B08	23.64979396
C339	MTD14	P9	3	125	2		MTD	3	PGK1	B09	23.46740867
C329	MTD5	P1	7	126	3		MTD	1	PGK1	B10	23.0591539
C329	MTD5	P1	7	126	3		MTD	2	PGK1	B11	23.22151349
C329	MTD5	P1	7	126	3		MTD	3	PGK1	B12	23.09196213
C323	MTD7	P5	7	130	3		MTD	1	PGK1	C01	23.12510619
C323	MTD7	P5	7	130	3		MTD	2	PGK1	C02	23.02740279
C323	MTD7	P5	7	130	3		MTD	3	PGK1	C03	22.33006535
C321	MTD7	P2	10	144	4		MTD	1	PGK1	C04	23.13060172
C321	MTD7	P2	10	144	4		MTD	2	PGK1	C05	23.30479652
C321	MTD7	P2	10	144	4		MTD	3	PGK1	C06	23.05053635
C334	MTD12	P3	1	154	4		MTD	1	PGK1	C07	22.7805723
C334	MTD12	P3	1	154	4		MTD	2	PGK1	C08	23.23976517
C334	MTD12	P3	1	154	4		MTD	3	PGK1	C09	23.28523718
C339	MTD14	P9	3	155	4		MTD	1	PGK1	C10	23.4181667
C339	MTD14	P9	3	155	4		MTD	2	PGK1	C11	23.22035983
C339	MTD14	P9	3	155	4		MTD	3	PGK1	C12	23.33716555
C321	MTD7	P2	10	160	5		MTD	1	PGK1	D01	23.67429314
C321	MTD7	P2	10	160	5		MTD	2	PGK1	D02	23.36788255
C321	MTD7	P2	10	160	5		MTD	3	PGK1	D03	23.55225393
C321	MTD7	P2	10	173	6		MTD	1	PGK1	D04	23.18333618
C321	MTD7	P2	10	173	6		MTD	2	PGK1	D05	23.41212001
C321	MTD7	P2	10	173	6		MTD	3	PGK1	D06	22.88337537
C323	MTD7	P5	7	175	6		MTD	1	PGK1	D07	24.83336865
C323	MTD7	P5	7	175	6		MTD	2	PGK1	D08	23.94661304
C323	MTD7	P5	7	175	6		MTD	3	PGK1	D09	24.01300107
C338	MTD13	P3	7	183	6		MTD	1	PGK1	D10	22.79044307
C338	MTD13	P3	7	183	6		MTD	2	PGK1	D11	23.1243119
C338	MTD13	P3	7	183	6		MTD	3	PGK1	D12	23.42018205
C329	MTD5	P1	7	101	1		MTD	1	STAT3	A01	24.11067261
C329	MTD5	P1	7	101	1		MTD	2	STAT3	A02	23.85296444
C329	MTD5	P1	7	101	1		MTD	3	STAT3	A03	23.65893218
C334	MTD12	P3	1	108	1		MTD	1	STAT3	A04	24.39109529
C334	MTD12	P3	1	108	1		MTD	2	STAT3	A05	24.41985224
C334	MTD12	P3	1	108	1		MTD	3	STAT3	A06	24.36782294
C339	MTD14	P9	3	111	1		MTD	1	STAT3	A07	24.36582379
C339	MTD14	P9	3	111	1		MTD	2	STAT3	A08	24.36027464
C339	MTD14	P9	3	111	1		MTD	3	STAT3	A09	24.13037903
C329	MTD5	P1	7	112	2		MTD	1	STAT3	A10	24.53050223
C329	MTD5	P1	7	112	2		MTD	2	STAT3	A11	24.54854231
C329	MTD5	P1	7	112	2		MTD	3	STAT3	A12	24.90287455
C334	MTD12	P3	1	122	2		MTD	1	STAT3	B01	24.42406802
C334	MTD12	P3	1	122	2		MTD	2	STAT3	B02	24.06276334
C334	MTD12	P3	1	122	2		MTD	3	STAT3	B03	24.17104997
C338	MTD13	P3	7	124	2		MTD	1	STAT3	B04	24.36192513
C338	MTD13	P3	7	124	2		MTD	2	STAT3	B05	24.51236012
C338	MTD13	P3	7	124	2		MTD	3	STAT3	B06	24.20043023
C339	MTD14	P9	3	125	2		MTD	1	STAT3	B07	24.82518108
C339	MTD14	P9	3	125	2		MTD	2	STAT3	B08	24.60697932
C339	MTD14	P9	3	125	2		MTD	3	STAT3	B09	24.78702162
C329	MTD5	P1	7	126	3		MTD	1	STAT3	B10	24.09276817
C329	MTD5	P1	7	126	3		MTD	2	STAT3	B11	24.04914658
C329	MTD5	P1	7	126	3		MTD	3	STAT3	B12	24.20953333
C323	MTD7	P5	7	130	3		MTD	1	STAT3	C01	24.29514905
C323	MTD7	P5	7	130	3		MTD	2	STAT3	C02	24.03532979
C323	MTD7	P5	7	130	3		MTD	3	STAT3	C03	23.82951306
C321	MTD7	P2	10	144	4		MTD	1	STAT3	C04	23.82927842
C321	MTD7	P2	10	144	4		MTD	2	STAT3	C05	23.92938131
C321	MTD7	P2	10	144	4		MTD	3	STAT3	C06	24.07191296
C334	MTD12	P3	1	154	4		MTD	1	STAT3	C07	23.44979857
C334	MTD12	P3	1	154	4		MTD	2	STAT3	C08	23.59133732
C334	MTD12	P3	1	154	4		MTD	3	STAT3	C09	23.55889145
C339	MTD14	P9	3	155	4		MTD	1	STAT3	C10	23.77453146
C339	MTD14	P9	3	155	4		MTD	2	STAT3	C11	24.04244118
C339	MTD14	P9	3	155	4		MTD	3	STAT3	C12	24.14352234
C321	MTD7	P2	10	160	5		MTD	1	STAT3	D01	25.06534203
C321	MTD7	P2	10	160	5		MTD	2	STAT3	D02	24.67764448
C321	MTD7	P2	10	160	5		MTD	3	STAT3	D03	24.76178904
C321	MTD7	P2	10	173	6		MTD	1	STAT3	D04	24.49642167
C321	MTD7	P2	10	173	6		MTD	2	STAT3	D05	24.41995339
C321	MTD7	P2	10	173	6		MTD	3	STAT3	D06	24.38758071
C323	MTD7	P5	7	175	6		MTD	1	STAT3	D07	24.47704521
C323	MTD7	P5	7	175	6		MTD	2	STAT3	D08	24.28603866
C323	MTD7	P5	7	175	6		MTD	3	STAT3	D09	24.20604988
C338	MTD13	P3	7	183	6		MTD	1	STAT3	D10	23.76582033
C338	MTD13	P3	7	183	6		MTD	2	STAT3	D11	23.83568739
C338	MTD13	P3	7	183	6		MTD	3	STAT3	D12	23.98593459
