# Supplementary material for: Longitudinal examination of perfusion and angiogenesis markers in primary colorectal tumors shows distinct signatures for metronomic and maximum-tolerated dose strategies
Source: Neoplasia. 2022 Jul 25;32:100825. doi: 10.1016/j.neo.2022.100825 (PMC9326335; doi:10.1016/j.neo.2022.100825)
Supplement: Supplementary Data S1 — Supplementary Raw Research Data. This is open data under the CC BY license http://creativecommons.org/licenses/by/4.0/ [file mmc1.zip › Primary_tumor_longitudinal_chemotherapy-main/data/Extraction_merged_2018_2020_2021_cohorts_FINAL.csv]

ID	TUMOR	DAY	GROUP	STO2	HB	A	B	STO2_SD	HB_SD	A_SD	B_SD
C302	P1	1	MG	0.808722	3.739283	7.297958	0.429386	0.119047	0.732454	0.165094	0.194828
C302	P1	2	MG	0.698807	5.00589	7.653891	0.836499	0.062413	0.487943	0.025927	0.082978
C302	P1	3	MG	0.812872	5.323194	6.015469	0.631217	0	0	0	0
C302	P1	4	MG	0.771965	2.906668	6.720429	0.587128	0.149149	0.569099	0.064516	0.110374
C302	P1	5	MG	0.740923	5.155823	6.427906	0.726776	0.082179	0.329455	0.033771	0.188615
C302	P1	6	MG	NaN	NaN	NaN	NaN	NaN	NaN	NaN	NaN
C304	P1	1	MG	0.6798	3.491214	9.76075	0.404996	0.14928	0.790867	0.029889	0.100947
C304	P3	1	MG	0.716712	3.544702	9.041386	0.586776	0.036956	0.560917	0.063416	0.095998
C304	P1	2	MG	0.767672	4.110109	9.026472	0.706209	0.090358	0.620475	0.104103	0.188257
C304	P3	2	MG	0.806994	5.255458	8.069668	0.682624	0.088832	0.119612	0.042421	0.151168
C304	P1	3	MG	0.727975	4.071	9.133166	0.671881	0.082324	0.981414	0.083836	0.201994
C304	P3	3	MG	0.661267	4.162112	8.574681	0.70575	0.074569	0.968541	0.063156	0.078771
C304	P1	4	MG	0.798567	4.737964	9.407998	0.668082	0.090712	0.818358	0.074991	0.141122
C304	P3	4	MG	0.716489	3.463485	9.190742	0.72309	0.090142	0.764471	0.109955	0.129526
C304	P1	5	MG	0.760246	4.910255	9.115101	0.69887	0.064863	0.453243	0.089564	0.11112
C304	P3	5	MG	0.682341	4.391978	8.272454	0.849841	0.059889	0.844679	0.034016	0.159234
C304	P1	6	MG	0.807984	4.101442	9.765087	0.964923	0.10209	0.261281	0.033221	0.485015
C304	P3	6	MG	0.795535	4.623494	8.535946	0.734703	0.047992	1.168104	0.099797	0.179375
C304	P4	6	MG	0.738031	3.797601	7.300247	0.906405	0.041708	0.781026	0.052065	0.105768
C305	P1	1	MG	NaN	NaN	NaN	NaN	NaN	NaN	NaN	NaN
C305	P1	2	MG	0.703011	3.677192	9.166818	0.671401	0.108048	1.225421	0.0936	0.133993
C305	P1	3	MG	0.769642	3.483847	8.624963	0.520719	0.038507	0.855108	0.103388	0.062859
C305	P1	4	MG	0.824049	4.831112	9.236771	0.739427	0.078373	0.844281	0.05761	0.249617
C305	P1	5	MG	0.757018	5.056799	8.462341	0.837277	0.049316	0.412325	0.068243	0.192206
C305	P1	6	MG	0.70742	5.025562	9.748211	0.67048	0.124243	0.517877	0.04726	0.186861
C306	P1	1	MG	0.799829	4.76888	7.280161	0.807771	0.061697	0.547485	0.178959	0.328414
C306	P1	2	MG	NaN	NaN	NaN	NaN	NaN	NaN	NaN	NaN
C306	P1	3	MG	0.819452	3.973592	7.962852	0.64108	0.076879	1.075598	0.157144	0.20177
C306	P1	4	MG	NaN	NaN	NaN	NaN	NaN	NaN	NaN	NaN
C306	P1	5	MG	0.70656	4.353921	6.669444	0.841376	0.041554	0.725094	0.08158	0.129131
C306	P1	6	MG	0.674123	4.922344	7.640361	0.930589	0.065489	0.466961	0.025632	0.095425
C307	P1	1	MG	NaN	NaN	NaN	NaN	NaN	NaN	NaN	NaN
C307	P2	1	MG	0.73975	4.281619	9.531901	0.667315	0.069206	0.78045	0.02849	0.151816
C307	P1	2	MG	NaN	NaN	NaN	NaN	NaN	NaN	NaN	NaN
C307	P2	2	MG	0.693195	3.904207	7.792838	0.691381	0.032861	0.834263	0.060771	0.149662
C307	P1	3	MG	NaN	NaN	NaN	NaN	NaN	NaN	NaN	NaN
C307	P2	3	MG	0.694638	4.154066	8.340473	0.837953	0.050108	0.482883	0.075628	0.145363
C307	P1	4	MG	0.858902	5.03107	9.283756	0.841677	0.081042	0.488912	0.0691	0.118897
C307	P2	4	MG	0.689998	4.115388	9.211152	0.964692	0.085635	0.784614	0.053863	0.210439
C307	P1	5	MG	0.738962	4.974425	9.795659	0.777698	0.118607	0.714993	0.028578	0.101886
C307	P2	5	MG	0.777658	4.661941	9.451873	0.880272	0.10202	0.654116	0.038536	0.318453
C307	P1	6	MG	0.570458	4.430767	9.658558	0.641216	0.121465	1.002769	0.023044	0.167157
C307	P2	6	MG	NaN	NaN	NaN	NaN	NaN	NaN	NaN	NaN
C308	P1	1	MG	0.694501	4.559509	8.798218	0.649167	0.076107	0.507815	0.057195	0.129193
C308	P2	1	MG	0.700479	2.859769	8.855719	0.473214	0.041242	0.620529	0.141619	0.213975
C308	P1	2	MG	0.812872	5.048644	5.933002	0.802887	0.087175	0.478288	0.116003	0.324382
C308	P2	2	MG	NaN	NaN	NaN	NaN	NaN	NaN	NaN	NaN
C308	P1	3	MG	0.766285	5.290662	7.943441	0.447328	0.097738	0.09582	0.032266	0.052634
C308	P2	3	MG	0.724981	4.633295	7.758918	0.587939	0.026714	0.67499	0.053323	0.10972
C308	P1	4	MG	0.854916	5.238247	7.83386	0.538316	0.133457	0.176976	0.038057	0.150558
C308	P2	4	MG	0.906925	5.167189	7.221306	0.773643	0.096816	0.125936	0.017755	0.18298
C308	P1	5	MG	NaN	NaN	NaN	NaN	NaN	NaN	NaN	NaN
C308	P2	5	MG	NaN	NaN	NaN	NaN	NaN	NaN	NaN	NaN
C308	P1	6	MG	0.810506	5.262784	7.834549	0.928435	0.081197	0.130717	0.038976	0.176384
C308	P2	6	MG	0.731122	4.945086	7.448452	0.879546	0.086073	0.343735	0.022375	0.093349
C309	P1	1	MG	0.781599	5.308793	7.785649	0.867825	0.093782	0.09266	0.035656	0.147146
C309	P1	2	MG	0.653934	3.823395	8.184509	0.80479	0.14229	0.825392	0.109142	0.149178
C309	P1	3	MG	0.62296	4.120524	6.698882	0.62685	0.139338	0.846088	0.054915	0.128899
C309	P1	4	MG	0.942848	4.208913	9.363524	0.690727	0.101718	1.354269	0.084199	0.140977
C309	P1	5	MG	0.571259	3.569303	7.694451	0.57219	0.116902	1.336395	0.068358	0.144081
C309	P1	6	MG	0.334451	4.873454	7.26044	0.891163	0.053246	0.484891	0.009055	0.121626
C311	P1	1	MG	0.64727	4.152376	8.368505	0.707437	0.085516	0.401022	0.09773	0.17938
C311	P1	2	MG	0.798438	5.220492	8.897334	0.680973	0.127962	0.195446	0.051339	0.104148
C311	P1	3	MG	0.83653	5.287137	8.321381	0.291106	0.058083	0.089705	0.023581	0.057794
C311	P1	4	MG	0.742332	5.151245	7.751348	0.429715	0.117064	0.337486	0.019507	0.222917
C311	P1	5	MG	0.766274	3.982389	9.565991	0.596634	0.07266	0.941524	0.065528	0.209093
C311	P1	6	MG	0.471916	4.821552	7.232569	0.689419	0.041522	0.490974	0.040921	0.092594
C312	P1	1	MG	NaN	NaN	NaN	NaN	NaN	NaN	NaN	NaN
C312	P4	1	MG	0.817292	4.913046	6.614588	0.590717	0.054333	0.485436	0.22063	0.257192
C312	P1	2	MG	NaN	NaN	NaN	NaN	NaN	NaN	NaN	NaN
C312	P4	2	MG	0.836596	5.268605	8.63383	0.866496	0.112423	0.15057	3.76E-02	0.169805
C312	P1	3	MG	0.823111	5.257331	7.605237	0.689907	0.141824	0.17184	0.028286	0.13131
C312	P4	3	MG	0.821273	5.271396	7.573379	0.651465	0.112026	0.136779	0.04893	0.154278
C312	P1	4	MG	0.703706	4.962421	9.168049	0.601005	0.079681	0.386419	0.03181	0.136052
C312	P4	4	MG	0.780593	4.99834	8.707884	0.757279	0.04063	0.311518	0.064568	0.074361
C312	P1	5	MG	NaN	NaN	NaN	NaN	NaN	NaN	NaN	NaN
C312	P4	5	MG	NaN	NaN	NaN	NaN	NaN	NaN	NaN	NaN
C312	P1	6	MG	NaN	NaN	NaN	NaN	NaN	NaN	NaN	NaN
C312	P4	6	MG	NaN	NaN	NaN	NaN	NaN	NaN	NaN	NaN
C313	P1	1	MG	0.539693	2.631784	8.200627	0.467439	0.056764	0.360025	0.052294	0.173443
C313	P4	1	MG	0.827616	3.520781	9.903254	0.701853	0.063568	0.840314	0.021586	0.210183
C313	P1	2	MG	0.213683	2.002655	7.845402	0.566158	0.079384	0.388512	0.025588	0.070005
C313	P4	2	MG	0.777927	4.678012	9.166135	0.659305	0.097094	0.724895	0.089465	0.073217
C313	P1	3	MG	0.462731	3.625374	7.795288	0.758238	0.044105	0.429911	0.014905	0.048878
C313	P4	3	MG	0.744354	5.389586	6.992808	0.726616	0	0	0	0
C313	P1	4	MG	0.699978	4.766693	7.9867	0.843786	0.115688	0.777804	0.042636	0.125206
C313	P4	4	MG	0.510824	4.656962	9.106076	0.589207	0.106422	0.679014	0.049756	0.18239
C313	P1	5	MG	0.120635	4.089684	8.331285	0.995445	0.064437	1.26929	0.045237	0.172382
C313	P4	5	MG	NaN	NaN	NaN	NaN	NaN	NaN	NaN	NaN
C313	P1	6	MG	NaN	NaN	NaN	NaN	NaN	NaN	NaN	NaN
C313	P4	6	MG	NaN	NaN	NaN	NaN	NaN	NaN	NaN	NaN
C314	P1	1	MG	0.830037	5.234979	7.312884	0.739426	0.094696	0.112017	0.08419	0.198383
C314	P5	1	MG	NaN	NaN	NaN	NaN	NaN	NaN	NaN	NaN
C314	P1	2	MG	0.867688	5.183928	8.107466	0.666065	0.051279	0.146771	0.02432	0.163138
C314	P5	2	MG	NaN	NaN	NaN	NaN	NaN	NaN	NaN	NaN
C314	P1	3	MG	NaN	NaN	NaN	NaN	NaN	NaN	NaN	NaN
C314	P5	3	MG	NaN	NaN	NaN	NaN	NaN	NaN	NaN	NaN
C314	P1	4	MG	0.813294	5.259131	8.928933	0.77949	0.093186	0.125748	0.037938	0.143462
C314	P5	4	MG	NaN	NaN	NaN	NaN	NaN	NaN	NaN	NaN
C314	P1	5	MG	0.853297	5.061584	9.510742	0.737454	0.068031	0.372631	0.045833	0.104853
C314	P5	5	MG	NaN	NaN	NaN	NaN	NaN	NaN	NaN	NaN
C314	P1	6	MG	0.743516	4.856676	8.291421	0.922921	0.023186	0.418088	0.033025	0.14101
C314	P5	6	MG	0.655661	5.21033	7.665315	0.932759	0.062384	0.316597	0.023917	0.137077
C319	P1	1	MG	0.727063	4.436438	7.786914	0.830979	0.01836	0.643541	0.028473	0.053427
C319	P2	1	MG	NaN	NaN	NaN	NaN	NaN	NaN	NaN	NaN
C319	P3	1	MG	NaN	NaN	NaN	NaN	NaN	NaN	NaN	NaN
C319	P7	1	MG	NaN	NaN	NaN	NaN	NaN	NaN	NaN	NaN
C319	P1	2	MG	0.772075	5.206635	7.019754	0.735592	0.115528	0.156475	0.086633	0.135394
C319	P2	2	MG	NaN	NaN	NaN	NaN	NaN	NaN	NaN	NaN
C319	P3	2	MG	0.685307	4.401621	7.23616	0.842416	0.049646	0.692598	0.077616	0.102252
C319	P7	2	MG	NaN	NaN	NaN	NaN	NaN	NaN	NaN	NaN
C319	P1	3	MG	0.789587	4.900913	6.396744	0.271007	0.083588	0.870044	0.080017	0.190427
C319	P2	3	MG	0.774665	4.452133	8.749937	0.491868	0.084919	0.702484	0.097004	0.109459
C319	P3	3	MG	0.708164	3.479264	6.686736	0.56364	0.109642	1.453347	0.051496	0.136084
C319	P7	3	MG	0.800624	5.229665	6.990097	0.594788	0.083455	0.218376	0.057344	0.096876
C319	P1	4	MG	0.615826	5.076203	6.892263	0.183361	0.052089	0.36537	0.015745	0.192238
C319	P2	4	MG	0.669683	4.240367	5.118112	0.042284	0	0	0	0
C319	P3	4	MG	0.757284	4.776856	6.753682	0.859844	0.06131	0.472351	0.021483	0.120685
C319	P7	4	MG	0.696778	4.827036	7.910853	0.701419	0.050993	0.619066	0.039759	0.141443
C319	P1	5	MG	0.694201	3.965037	7.569195	0.558776	0.044886	0.633074	0.024338	0.177598
C319	P2	5	MG	0.798003	5.006719	7.950545	0.814447	0.101279	0.377869	0.051278	0.111297
C319	P3	5	MG	0.68226	4.461933	7.530993	0.968621	0.051295	0.398969	0.022986	0.120723
C319	P7	5	MG	0.804892	5.299208	8.855155	0.391876	0.124918	0.134694	0.075716	0.118425
C319	P1	6	MG	0.749169	4.801134	8.117369	0.439821	0.16854	0.574155	0.11587	0.123044
C319	P2	6	MG	0.823109	4.801258	9.011099	0.73236	0.087785	0.719509	0.06583	0.159784
C319	P3	6	MG	0.727446	4.458105	8.316373	0.906387	0.058858	0.890242	0.075437	0.096225
C319	P7	6	MG	0.468302	4.072429	8.600637	0.90734	0.055083	0.932956	0.077482	0.200525
PS001	P1	1	MG	0.665591	5.431699	9.308085	0.233936	0.100496	0.053786	0.025632	0.145365
PS001	P2	1	MG	0.732611	4.662195	8.653732	0.832958	0.020905	0.303591	0.034424	0.073688
PS001	P1	2	MG	0.449846	2.794849	9.071423	0.575974	0.040597	0.20017	0.031217	0.082229
PS001	P2	2	MG	0.690192	3.562935	9.362863	0.928653	0.117107	1.201871	0.092486	0.268543
PS001	P1	3	MG	0.642741	4.261074	7.72082	0.880206	0.077211	0.867825	0.047861	0.159383
PS001	P2	3	MG	0.707254	5.409635	8.235625	0.862637	0	0	0	0
PS001	P1	4	MG	0.660419	4.541112	7.83754	0.760685	0.042354	0.531779	0.035819	0.135545
PS001	P2	4	MG	0.756792	5.219782	8.705	0.822818	0.117575	0.248121	0.022846	0.134406
PS001	P1	5	MG	0.739547	3.875895	6.487019	0.583232	0.116485	1.08328	0.063564	0.240816
PS001	P2	5	MG	0.736743	4.724867	8.494938	0.883427	0.064417	0.698538	0.0305	0.163452
PS001	P1	6	MG	0.594687	4.123557	8.594661	0.460714	0.078082	0.9733	0.026396	0.122408
PS001	P2	6	MG	0.707123	4.376931	9.253886	0.762431	0.079745	0.631996	0.072454	0.176822
PS002	P2	1	MG	0.759991	4.94732	8.23996	0.447296	0.058596	0.549877	0.147807	0.124611
PS002	P2	2	MG	NaN	NaN	NaN	NaN	NaN	NaN	NaN	NaN
PS002	P2	3	MG	NaN	NaN	NaN	NaN	NaN	NaN	NaN	NaN
PS002	P2	4	MG	NaN	NaN	NaN	NaN	NaN	NaN	NaN	NaN
PS002	P2	5	MG	NaN	NaN	NaN	NaN	NaN	NaN	NaN	NaN
PS002	P2	6	MG	NaN	NaN	NaN	NaN	NaN	NaN	NaN	NaN
PS003	P2	1	MG	0.19868	3.830317	7.595986	0.972095	0.096337	1.030961	0.056606	0.111232
PS003	P3	1	MG	0.470211	2.847099	8.023597	0.772276	0.086387	0.914009	0.01896	0.074748
PS003	P2	2	MG	0.530604	4.107206	7.556994	0.967805	0.115341	1.221109	0.077759	0.200392
PS003	P3	2	MG	0.647607	3.077235	6.872997	0.726198	0.136399	1.427727	0.089851	0.221711
PS003	P2	3	MG	0.834921	4.172489	7.962455	1.193622	0.02095	0.247476	0.025468	0.051957
PS003	P3	3	MG	0.726619	3.025198	5.979275	0.620316	0.190445	0.445318	0.110801	0.252374
PS003	P2	4	MG	0.773397	3.089807	5.903427	0.941012	0.064163	0.325722	0.006127	0.030623
PS003	P3	4	MG	0.864556	3.91837	4.770457	0.366134	0.128492	0.4922	0.047513	0.200903
PS003	P2	5	MG	NaN	NaN	NaN	NaN	NaN	NaN	NaN	NaN
PS003	P3	5	MG	NaN	NaN	NaN	NaN	NaN	NaN	NaN	NaN
PS003	P2	6	MG	0.573882	4.331128	6.954153	0.735414	0.054756	0.777997	0.050993	0.200605
PS003	P3	6	MG	NaN	NaN	NaN	NaN	NaN	NaN	NaN	NaN
PS008	P1	1	MG	0.601397	4.590399	7.613376	0.318448	0.067567	0.627482	0.179574	0.231593
PS008	P2	1	MG	0.685265	3.238203	7.757786	0.571005	0.070728	0.818194	0.132064	0.198605
PS008	P3	1	MG	0.593059	4.017487	7.616727	0.986484	0.063305	0.552804	0.030889	0.099321
PS008	P1	2	MG	NaN	NaN	NaN	NaN	NaN	NaN	NaN	NaN
PS008	P2	2	MG	NaN	NaN	NaN	NaN	NaN	NaN	NaN	NaN
PS008	P3	2	MG	0.716065	4.834486	7.722638	0.697334	0.024429	0.377834	0.004731	0.151321
PS008	P1	3	MG	0.74095	3.772211	8.395564	0.774754	0.056716	0.8578	0.048295	0.134133
PS008	P2	3	MG	0.775236	4.96666	8.015067	0.877896	0.038261	0.126053	0.023049	0.110748
PS008	P3	3	MG	0.790374	4.705204	7.627967	1.041481	0.027985	0.4559	0.016969	0.08968
PS008	P1	4	MG	NaN	NaN	NaN	NaN	NaN	NaN	NaN	NaN
PS008	P2	4	MG	0.832345	5.293256	6.018346	0.801032	0.030229	0.046734	0.002162	0.017367
PS008	P3	4	MG	0.737856	3.863574	6.723734	0.876261	0	0	0	0
PS008	P1	5	MG	NaN	NaN	NaN	NaN	NaN	NaN	NaN	NaN
PS008	P2	5	MG	0.776448	5.136812	6.843652	0.483297	0.166946	0.087001	0.147042	0.189397
PS008	P3	5	MG	0.777215	5.313535	6.179764	0.628646	0.062455	0.069212	0.050597	0.171884
PS008	P1	6	MG	0.683285	4.799523	8.878257	0.527579	0.051564	0.609379	0.063554	0.172478
PS008	P2	6	MG	0.683773	4.741824	8.684103	0.562353	0.018795	0.188699	0.006369	0.062494
PS008	P3	6	MG	0.702359	4.39807	9.045116	0.698075	0.083699	0.62883	0.042054	0.12765
PS009	P1	1	MG	0.658511215	3.686938606	6.175155567	0.529068037	0.064138429	0.856895899	0.161036938	0.240654653
PS009	P2	1	MG	0.780942218	5.228763854	6.704323066	0.45279206	0.060769689	0.2462306	0.14566054	0.091312598
PS009	P1	2	MG	NaN	NaN	NaN	NaN	NaN	NaN	NaN	NaN
PS009	P2	2	MG	0.991878887	5.028306268	5.940817279	0.10388062	0	0	0	0
PS009	P1	3	MG	0.652172103	5.439313642	7.573659386	0.507710637	0.02392603	0.012558234	0.007894369	0.022621389
PS009	P2	3	MG	NaN	NaN	NaN	NaN	NaN	NaN	NaN	NaN
PS009	P1	4	MG	0.606989338	1.979559448	9.469582728	0.441503099	0.045344222	0.418967714	0.060163993	0.063508645
PS009	P2	4	MG	0.790376853	3.842536454	6.218107827	0.78310011	0.116258441	1.337745546	0.057798967	0.289009753
PS009	P1	5	MG	0.709018469	5.408610266	5.186090692	0.002641431	0	0	0	0
PS009	P2	5	MG	0.698957302	5.238044741	5.414532038	0.556191831	0.041014568	0.469775452	0.04290291	0.211539536
PS009	P1	6	MG	NaN	NaN	NaN	NaN	NaN	NaN	NaN	NaN
PS009	P2	6	MG	NaN	NaN	NaN	NaN	NaN	NaN	NaN	NaN
PS010	P1	1	MG	NaN	NaN	NaN	NaN	NaN	NaN	NaN	NaN
PS010	P2	1	MG	0.762683708	4.715620506	6.704866623	0.733875682	0.097735958	0.401123639	0.132772281	0.209605506
PS010	P3	1	MG	NaN	NaN	NaN	NaN	NaN	NaN	NaN	NaN
PS010	P1	2	MG	0.74851436	5.156276365	6.979174866	0.724864956	0.114317459	0.356494146	0.154685426	0.224979964
PS010	P2	2	MG	0.744884765	4.404161136	6.167112016	0.730563674	0.069949243	0.489743389	0.08806277	0.041835584
PS010	P3	2	MG	NaN	NaN	NaN	NaN	NaN	NaN	NaN	NaN
PS010	P1	3	MG	NaN	NaN	NaN	NaN	NaN	NaN	NaN	NaN
PS010	P2	3	MG	0.751352587	5.380011497	6.289145461	0.568941437	0.064603532	0.040664185	0.011562732	0.182389409
PS010	P3	3	MG	0.513575963	5.053205919	7.542733732	0.637307861	0	0	0	0
PS010	P1	4	MG	NaN	NaN	NaN	NaN	NaN	NaN	NaN	NaN
PS010	P2	4	MG	0.588510227	3.671225348	7.628004159	0.701539705	0.013373977	0.252369255	0.009468645	0.101835372
PS010	P3	4	MG	0.707355213	4.30708369	8.724067314	0.730495282	0.031238406	1.511967877	0.11108833	0.18805261
PS010	P1	5	MG	NaN	NaN	NaN	NaN	NaN	NaN	NaN	NaN
PS010	P2	5	MG	NaN	NaN	NaN	NaN	NaN	NaN	NaN	NaN
PS010	P3	5	MG	NaN	NaN	NaN	NaN	NaN	NaN	NaN	NaN
PS010	P1	6	MG	NaN	NaN	NaN	NaN	NaN	NaN	NaN	NaN
PS010	P2	6	MG	NaN	NaN	NaN	NaN	NaN	NaN	NaN	NaN
PS010	P3	6	MG	NaN	NaN	NaN	NaN	NaN	NaN	NaN	NaN
PS011	P1	1	MG	0.608080821	4.179041227	6.408019118	0.844932348	0.162819896	1.219709399	0.050380792	0.149718323
PS011	P1	2	MG	0.655711259	3.629101198	5.258286554	0.737468029	0.049389045	0.743137472	0.021007048	0.263845239
PS011	P1	3	MG	0.724015266	5.28854296	5.857923927	0.999433964	0.033920346	0.169867152	0.033705939	0.141383738
PS011	P1	4	MG	0.795137755	5.238190241	5.844966126	0.939102003	0.039385962	0.174056608	0.015085547	0.143641264
PS011	P1	5	MG	NaN	NaN	NaN	NaN	NaN	NaN	NaN	NaN
PS011	P1	6	MG	NaN	NaN	NaN	NaN	NaN	NaN	NaN	NaN
PS015	P1	1	MG	0.604168316	4.003012566	6.670585998	0.716028663	0.162813442	0.94811908	0.090611631	0.21386872
PS015	P1	2	MG	0.481865041	3.533298225	6.664536348	0.781625039	0.157078164	1.285239729	0.095667708	0.235620747
PS015	P1	3	MG	NaN	NaN	NaN	NaN	NaN	NaN	NaN	NaN
PS015	P1	4	MG	NaN	NaN	NaN	NaN	NaN	NaN	NaN	NaN
PS015	P1	5	MG	NaN	NaN	NaN	NaN	NaN	NaN	NaN	NaN
PS015	P1	6	MG	NaN	NaN	NaN	NaN	NaN	NaN	NaN	NaN
PS004	P3	1	CG	0.727126285	4.180291735	6.139033368	0.745511473	0.102136915	0.483286476	0.048006666	0.230661505
PS004	P4	1	CG	NaN	NaN	NaN	NaN	NaN	NaN	NaN	NaN
PS004	P1	3	CG	0.851017404	4.770885301	7.038419738	0.381392409	0.10095583	0.459191325	0.149679299	0.214452176
PS004	P3	3	CG	0.665649919	4.433469748	6.831852054	0.483976466	0.066483469	0.958871134	0.079012688	0.236897636
PS004	P4	3	CG	0.653868548	3.343584941	7.599527793	0.599359348	0.025411862	0.596017243	0.029992262	0.118638936
PS004	P1	4	CG	0.603958651	4.310137054	6.163054841	0.92413907	0.049789386	1.091589977	0.057777049	0.214993168
PS004	P4	4	CG	0.82269833	5.296870451	5.795485719	0.525964868	0.069291135	0.084804993	0.020822931	0.168046141
PS004	P1	5	CG	0.614631812	3.444919492	7.410632821	0.738465263	0.073479277	0.739329366	0.106925133	0.106756616
PS004	P4	5	CG	0.712450123	5.365624907	7.657770041	0.730495001	0.033549021	0.052324844	0.029093302	0.055045802
PS004	P1	6	CG	0.73521196	4.376599459	7.793197052	0.750419157	0.063957447	0.844280456	0.038299889	0.132184447
PS004	P4	6	CG	0.627131582	3.931318043	7.826430283	0.695445217	0.051065812	0.707342795	0.047849181	0.123942686
PS005	P1	1	CG	0.696154342	3.781848214	6.764793728	0.774344465	0.122606562	0.772903902	0.080811751	0.142807601
PS005	P1	2	CG	0.873534629	4.053048485	6.415556208	0.853110477	0.147549825	1.105006361	0.100550509	0.13322241
PS005	P1	3	CG	0.777123674	5.188159507	8.346892058	0.166594409	0	0	0	0
PS005	P1	4	CG	NaN	NaN	NaN	NaN	NaN	NaN	NaN	NaN
PS005	P1	5	CG	0.628471637	5.324180082	8.222148945	0.465424926	0.012466105	0.107560132	0.008578581	0.23188485
PS005	P4	5	CG	0.706769166	5.033459924	6.782815467	0.876147989	0.029855849	0.355728544	0.005974223	0.062281147
PS005	P1	6	CG	0.686002768	4.382957675	7.139340535	0.555386185	0.036677839	0.750454208	0.041244774	0.146528666
PS012	P3	1	CG	0.626111585	4.439942738	5.8803525	0.741390314	0.098068952	0.923444804	0.084052565	0.140951135
PS012	P1	3	CG	0.757884872	4.332918577	5.91684828	0.471322411	0.059834415	0.818741531	0.106970568	0.209037438
PS012	P3	3	CG	0.726118873	4.146054081	8.265597116	0.656638064	0.023342412	0.735813519	0.029565028	0.099413835
PS012	P4	3	CG	0.809872255	4.93858405	7.624709264	0.706097931	0.081665522	0.121518917	0.186882041	0.328805304
PS012	P1	4	CG	0.581723442	3.653735797	6.799085371	1.010546255	0.062252047	1.296341324	0.027186078	0.162141499
PS012	P2	4	CG	0.704719362	4.654168569	7.663910304	0.946793864	0.087801991	0.612780688	0.033088671	0.110845392
PS012	P3	4	CG	0.692287309	4.325219496	7.319066723	1.044011782	0.05352716	0.716574998	0.061280605	0.133577443
PS012	P4	4	CG	0.647293751	4.69250455	8.217790771	0.981541949	0.051239989	0.655969707	0.104215234	0.223298882
PS012	P1	5	CG	0.825044362	5.209552538	9.354285105	0.737859711	0.073401101	0.19183414	0.053742767	0.055728978
PS012	P3	5	CG	0.748687006	3.751216604	8.054053144	0.941398411	0.035075278	1.019941769	0.02867605	0.175522277
PS012	P1	6	CG	0.741364609	4.5206619	9.099509086	0.734512791	0.051448201	0.804679712	0.057234606	0.129329601
PS012	P2	6	CG	0.810330037	5.268363572	7.639525448	0.836878341	0.10644071	0.144669358	0.084631433	0.175612037
PS012	P3	6	CG	0.743968989	3.703218812	7.636007672	0.88273113	0.066651221	1.041052704	0.026028051	0.103200988
PS013	P1	1	CG	0.853525123	5.244212805	7.837797778	0.654216444	0.117237985	0.152704047	0.034277691	0.18862429
PS013	P2	1	CG	0.672093845	3.480022261	8.226842255	0.859555691	0.030308117	1.114018342	0.073885765	0.199198844
PS013	P1	2	CG	0.642315585	2.890280177	7.505040111	0.780626994	0.040431521	0.377165665	0.03382663	0.09558265
PS013	P2	2	CG	0.721039659	4.880909974	8.349245289	0.85615154	0.091621735	0.39268793	0.054058066	0.160651492
PS013	P1	3	CG	0.618261966	4.260298962	8.094455935	0.85307125	0.037276854	0.47151825	0.029247234	0.085194604
PS013	P2	3	CG	0.724445161	3.821465658	9.49535244	0.813422309	0.065869811	0.667172091	0.038185337	0.218789405
PS013	P1	4	CG	0.681254982	4.124276489	7.806420384	0.826336935	0.025783029	0.557984835	0.043298134	0.088508372
PS013	P2	4	CG	0.714978432	4.276943853	9.249782976	0.756130896	0.043120223	0.941671319	0.03133893	0.108753204
PS013	P1	5	CG	0.757009485	4.544556116	7.946791341	0.827245997	0.05409272	0.530539784	0.033375528	0.070315705
PS013	P2	5	CG	0.740120505	4.148535051	8.891384964	0.819473648	0.082526292	0.653134035	0.054134693	0.138188511
PS013	P1	6	CG	0.671916613	3.746639253	7.308429934	0.689544774	0.091712533	1.247477922	0.058328215	0.295002657
PS013	P2	6	CG	0.636811999	4.501517703	8.64553223	0.870575408	0.029751217	0.616072182	0.021590805	0.042367181
PS014	P2	1	CG	0.742450759	4.043460709	9.012204059	0.759439151	0.058234858	0.796864675	0.071667532	0.171266791
PS014	P2	2	CG	0.52795442	2.608527976	8.046552457	0.612847119	0.067486498	0.535643222	0.050218678	0.083506986
PS014	P2	3	CG	0.618829949	3.381388408	7.778100567	0.768379488	0.069032259	0.608882235	0.09147007	0.179843454
PS014	P2	4	CG	0.699583873	5.110102782	7.661755448	0.746547698	0.097937078	0.323782462	0.044573996	0.149464793
PS014	P2	5	CG	0.594647958	4.118179219	8.386137904	0.697075839	0.049067459	0.457659698	0.09624855	0.132357159
PS014	P3	5	CG	0.505496298	2.394522191	7.52263544	0.602374727	0.016565682	0.336922185	0.028218069	0.065611185
PS014	P2	6	CG	0.59398078	2.521952919	7.622280656	0.610931233	0.058939458	0.326985693	0.036136856	0.090404424
PS017	P2	1	CG	0.789793647	4.571866273	8.090223168	0.497497661	0.031155607	0.705689436	0.05379614	0.16851052
PS017	P3	1	CG	0.378295382	5.208904425	8.439100824	0.632179554	0.026807893	0.443405308	0.052595415	0.183382027
PS017	P4	1	CG	0.648058201	2.766500042	8.72419074	0.478913839	0.095262393	0.657497542	0.047822062	0.115803624
PS017	P3	2	CG	0.446447409	2.335411361	8.939622082	0.59630303	0.152816144	0.760933809	0.055994302	0.182262343
PS017	P4	2	CG	0.672611272	3.44626017	8.247695721	0.751358877	0.088062248	1.190928924	0.064957367	0.217463365
PS021	P3	1	CG	0.619491541	5.408302423	6.862987913	0.779168285	0.104823925	0.095467441	0.041955454	0.122449294
PS021	P4	1	CG	0.794989722	4.780984599	8.481600953	0.827512782	0.101166332	0.619615502	0.061378209	0.116693591
PS021	P3	2	CG	0.562443247	5.477732202	7.999717815	0.956602198	0.091083427	0.038889189	0.043411218	0.204127238
PS021	P4	2	CG	0.719785419	4.816807883	8.042461419	0.888997946	0.088688327	0.433505604	0.030013457	0.131268765
PS021	P3	3	CG	0.546609912	3.160504996	7.607965225	0.527064454	0.057579454	0.745395702	0.067767251	0.137065726
PS021	P4	3	CG	0.637868613	2.774758155	7.210445969	0.584936547	0.034133328	0.282836532	0.061485345	0.150001605
PS021	P3	4	CG	NaN	NaN	NaN	NaN	NaN	NaN	NaN	NaN
PS021	P4	4	CG	0.71613717	4.243152306	8.002143874	0.838412821	0.036428274	0.883589694	0.047543144	0.07845238
PS021	P3	5	CG	NaN	NaN	NaN	NaN	NaN	NaN	NaN	NaN
PS021	P4	5	CG	0.652549238	3.777365634	8.297096204	0.63131248	0.121335023	1.142020253	0.075182621	0.266042532
PS021	P3	6	CG	0.866673764	5.230285206	6.438935427	0.818857368	0.095977469	0.130646649	0.06535777	0.134770559
PS021	P4	6	CG	NaN	NaN	NaN	NaN	NaN	NaN	NaN	NaN
PS018	P1	1	MTD	0.162681532	3.637787559	7.539461033	0.523754556	0.028824764	0.267260589	0.011595538	0.041384064
PS018	P3	1	MTD	0.853633097	4.410342063	6.589909968	0.372692281	0.153241135	0.592977539	0.075656295	0.1746425
PS018	P1	2	MTD	0.56630246	2.040520947	7.772652697	0.464519456	0.041776236	0.133525893	0.015978773	0.03557933
PS018	P3	2	MTD	0.726048445	2.543978859	8.65106183	0.548401982	0.041100948	0.392315747	0.063565073	0.125135699
PS018	P1	3	MTD	NaN	NaN	NaN	NaN	NaN	NaN	NaN	NaN
PS018	P3	3	MTD	NaN	NaN	NaN	NaN	NaN	NaN	NaN	NaN
PS019	NP6	1	MTD	0.568890922	3.915914479	8.487923366	0.821050815	0.066587662	0.815358024	0.105630609	0.173672236
PS019	NP6	2	MTD	0.716196254	4.820436718	8.038647703	0.690397368	0.136117785	0.551815307	0.038643437	0.148131245
PS019	NP6	3	MTD	0.794629334	3.834218854	5.608426794	0.338417414	0.068949114	0.737861359	0.135194068	0.271848412
PS022	P1	1	MTD	0.804286877	5.03865504	6.067478381	0.634841979	0.097256049	0.426105319	0.048261413	0.188565322
PS022	P2	1	MTD	0.5707635	4.379512906	7.30400448	0.872648908	0.055921752	0.897445168	0.052470387	0.199075758
PS023	P3	1	MTD	0.78332517	5.326472838	8.335346161	0.480255545	0.119228115	0.123927068	0.039367977	0.251213566
PS023	P3	2	MTD	0.738049568	3.666947386	9.384342498	0.341231844	0.056672802	1.111722615	0.069008885	0.201563298
PS023	P3	3	MTD	0.770050715	4.343344513	7.721409351	0.911272763	0.065352492	0.871155847	0.112087916	0.194758021
PS023	P3	4	MTD	0.734745553	4.680159875	6.200859383	0.69831634	0.081314756	0.717769964	0.055675946	0.158515891
PS026	P3	1	MTD	0.675661551	4.864045884	7.582158688	0.776371398	0.060352503	0.560207714	0.011011226	0.115047455
PS026	P4	1	MTD	0.751504998	4.203208331	8.534493105	0.824997472	0.087435078	0.807708865	0.15358437	0.168301831
PS027	P1	1	MTD	0.674297324	4.223808637	8.344958246	0.797360206	0.040277014	0.485941346	0.065132557	0.122586381
PS027	P5	1	MTD	0.594673761	3.157582996	7.469572902	0.79107362	0.101187162	1.008795619	0.042718492	0.14348901
PS027	P5	2	MTD	0.783975047	4.28338407	7.275020179	0.539059513	0.066034402	1.158495265	0.035547546	0.109030255
PS027	P5	3	MTD	0.736178237	5.131628992	5.714498981	0.62831886	0.112632067	0.945283219	0.079238254	0.082828615
PS027	P5	4	MTD	0.800696922	3.867556079	5.567076152	0.622539347	0.10101266	0.791753788	0.124124722	0.221927385
PS027	P5	5	MTD	0.736705206	4.65158036	8.363511394	1.049495126	0.054490784	0.421848135	0.124983513	0.106195551
PS027	P5	6	MTD	0.754704823	3.858616331	5.572781742	0.494764492	0.078183985	0.739666565	0.128499921	0.127043708
PS029	P1	1	MTD	0.517303877	4.958512148	7.216277887	0.500783707	0.026793387	0.46228996	0.032821329	0.127719609
PS029	P3	1	MTD	0.403484865	5.340313759	9.999989	0.092894867	0	0	0	0
PS029	P1	2	MTD	0.607405435	4.910096137	8.510109189	0.463442538	0.07611757	0.768601802	0.079205706	0.17348667
PS029	P3	2	MTD	0.95935611	2.78503266	9.999989152	0.581428116	0.049224337	0.111429864	8.48E-07	0.167160438
PS029	P1	3	MTD	0.719565018	3.702093823	5.250024084	0.607202816	0.108448046	0.666895501	0.089360209	0.200497934
PS029	P3	3	MTD	0.779707015	2.931167974	9.459964549	0.508694982	0.075744556	0.477087422	0.054975793	0.096930083
PS029	P1	4	MTD	NaN	NaN	NaN	NaN	NaN	NaN	NaN	NaN
PS029	P3	4	MTD	0.944917224	5.119469168	7.475399873	0.686952082	0.088710178	0.111058337	0.025174509	0.122717627
PS030	P3	1	MTD	0.932302968	5.143994401	7.9642458	0.662182159	0.068121612	0.100634425	0.052102165	0.122558529
PS030	P3	2	MTD	0.721085401	4.023441812	8.044048025	0.634527942	0.067858531	0.613425613	0.125236468	0.140308915
PS030	P3	3	MTD	0.815910858	5.308313555	7.984153152	0.744835682	0.056247621	0.070150941	0.041655219	0.121960246
PS030	P3	4	MTD	0.815474831	5.142678657	7.743595116	0.723576605	0.12922152	0.155897833	0.044674671	0.091240471
PS030	P3	5	MTD	0.78110804	3.889295149	8.242830567	0.676858949	0.062682796	1.321839336	0.049417815	0.195290963
PS030	P3	6	MTD	0.87633168	4.895092534	8.007723813	0.984619794	0.05054607	0.309670588	0.034668697	0.090693264
C301	P2	1	CG	0.6689	3.765473	7.266834	0.46695	0.04978	0.458033	0.075701	0.130823
C301	P2	2	CG	0.710523	4.338287	8.330505	0.711193	0.014668	0.535847	0.040807	0.053105
C301	P2	3	CG	0.72908	4.189349	7.948016	0.637164	0.040608	0.475261	0.024361	0.104923
C301	P2	4	CG	0.619603	4.98451	8.016916	0.917581	0.080392	0.568291	0.054783	0.176595
C301	P2	5	CG	0.735867	3.010506	7.563455	0.775365	0.061144	0.515213	0.12514	0.143019
C301	P2	6	CG	0.638863	4.155415	6.691781	1.075065	0.031378	0.716014	0.02092	0.109108
C303	P1	1	CG	0.767114	4.922627	8.654654	0.53637	0.097284	0.337409	0.064405	0.136449
C303	P3	1	CG	0.742884	3.256538	7.591573	0.733945	0.038748	0.455313	0.031788	0.090787
C303	P1	2	CG	0.767969	4.111382	9.726108	0.732227	0.107937	0.862509	0.034037	0.186335
C303	P3	2	CG	0.77954	5.242756	7.954757	1.069351	0.025814	0.157956	0.007476	0.039802
C303	P1	3	CG	0.809816	5.1921	7.849041	0.657041	0.093042	0.216042	0.047254	0.120443
C303	P3	3	CG	0.896061	5.178525	7.514251	0.797782	0.091822	0.116268	0.023648	0.120518
C303	P1	4	CG	0.68062	4.896981	8.330658	0.836311	0.060466	0.469542	0.070575	0.132996
C303	P3	4	CG	0.795302	5.309248	7.469885	1.08188	0.081068	0.104235	0.025909	0.107461
C303	P1	5	CG	0.934303	4.09104	9.768434	0.847925	0.082839	1.292652	0.046312	0.232144
C303	P3	5	CG	0.768909	4.822102	6.998797	0.929276	0.05844	0.542088	0.023029	0.161037
C303	P1	6	CG	0.746095	4.130531	9.121039	0.794292	0.050028	0.469773	0.053969	0.085086
C303	P3	6	CG	0.799997	4.885703	8.561586	0.901485	0.070249	0.479546	0.022438	0.089022
C315	P1	1	CG	0.737629	5.363907	9.507896	0.805433	0.130831	0.143202	0.044639	0.201635
C315	P1	2	CG	0.786973	3.750688	9.999983	1.329179	0.073226	0.431585	1.80E-06	0.055057
C315	P1	3	CG	0.804006	4.940674	8.662627	0.882888	0.064863	0.464895	0.04958	0.116198
C315	P1	4	CG	0.674239	3.969834	9.217019	0.707806	0.018515	0.535657	0.025524	0.113852
C315	P1	5	CG	0.724054	4.55811	9.200926	0.873437	0.049423	0.473528	0.063011	0.09218
C315	P1	6	CG	0.736095	5.394004	9.771372	0.189022	0.014218	0.007745	0.007861	0.151039
C316	P1	1	CG	0.7387	5.348193	6.636777	0.878319	0.069157	0.057922	0.035568	0.122163
C316	P2	1	CG	0.722183	4.184099	7.030627	1.076497	0.082564	0.987304	0.080423	0.18925
C316	P1	2	CG	0.72187	5.263386	7.699393	0.900458	0.122839	0.284425	0.045717	0.16812
C316	P2	2	CG	0.697781	3.763609	7.346592	1.121606	0.055575	0.931954	0.043133	0.131376
C316	P1	3	CG	0.605263	4.78569	6.330591	0.869732	0.125557	0.571993	0.121966	0.189574
C316	P2	3	CG	0.68286	2.505045	6.835277	0.84478	0.02463	0.474542	0.025822	0.036478
C316	P1	4	CG	0.692446	5.313764	7.111048	0.704754	0.103254	0.138506	0.034084	0.175894
C316	P2	4	CG	0.756704	2.856403	7.293417	0.946079	0.037615	0.884166	0.020858	0.138753
C316	P1	5	CG	0.719009	5.085454	7.980373	1.017653	0.048565	0.3641	0.021707	0.098498
C316	P2	5	CG	0.78002	4.177076	7.566694	1.196381	0.026638	0.574387	0.018359	0.105423
C316	P1	6	CG	0.678586	5.057101	7.844447	0.695746	0.099713	0.408904	0.038157	0.139977
C316	P2	6	CG	0.701625	2.448251	8.697498	0.574778	0.026926	0.36791	0.028947	0.085705
C317	P1	1	CG	0.723895	3.702183	9.020222	0.716345	0.110205	1.218755	0.064242	0.164695
C317	P1	2	CG	0.826367	4.345432	6.148198	0.580277	0.041004	0.497678	0.112486	0.188058
C317	P1	3	CG	0.630814	2.412454	8.928942	0.484577	0.095329	0.721052	0.108774	0.115104
C317	P1	4	CG	0.812976	4.686837	8.950127	0.699649	0.049181	0.493076	0.076233	0.123068
C317	P1	5	CG	0.741369	4.397452	8.139787	0.842206	0.080702	0.800472	0.114211	0.174441
C317	P1	6	CG	0.791744	5.106555	7.536884	1.019445	0.114358	0.310868	0.049341	0.147926
C318	P1	1	CG	0.826876	4.504786	9.000217	0.946085	0.085902	0.905153	0.101845	0.201904
C318	P1	2	CG	0.857109	5.254879	8.292585	0.298984	0	0	0	0
C318	P1	3	CG	NaN	NaN	NaN	NaN	NaN	NaN	NaN	NaN
C318	P1	4	CG	0.696209	3.88734	6.725408	0.414139	0.069462	0.801816	0.18112	0.220823
C318	P1	5	CG	0.714351	4.293998	7.995347	0.558	0.027411	0.744008	0.059172	0.101078
C318	P1	6	CG	NaN	NaN	NaN	NaN	NaN	NaN	NaN	NaN
C320	P4	1	CG	0.880138	3.024183	9.999991	1.050173	0.106007	0.273373	6.99E-07	0.372423
C320	P4	2	CG	NaN	NaN	NaN	NaN	NaN	NaN	NaN	NaN
C320	P4	3	CG	0.698457	4.818913	7.477131	0.686833	0.067616	0.567782	0.036034	0.157708
C320	P4	4	CG	NaN	NaN	NaN	NaN	NaN	NaN	NaN	NaN
C320	P4	5	CG	0.658944	5.413575	7.866117	0.56517	0.103812	0.076295	0.039495	0.224987
C320	P4	6	CG	NaN	NaN	NaN	NaN	NaN	NaN	NaN	NaN
C321	P1	1	MTD	NaN	NaN	NaN	NaN	NaN	NaN	NaN	NaN
C321	P2	1	MTD	0.778418307	5.328792691	8.648948586	0.822319044	0.091829047	0.092967654	0.071644032	0.14735915
C321	P1	2	MTD	0.611519763	3.982022639	8.690167819	0.844151105	0.136187572	0.984353625	0.067630862	0.143142215
C321	P2	2	MTD	0.740977034	3.404661037	9.624345696	0.847673886	0.081833861	0.887910747	0.042388291	0.30213055
C321	P1	3	MTD	0.836165999	5.270302934	9.105430749	0.628149988	0.112287007	0.148594034	0.028690254	0.116818778
C321	P2	3	MTD	0.532315143	4.389514522	7.46021277	0.608691513	0.131579243	1.312397893	0.09560579	0.21811734
C321	P1	4	MTD	0.794802147	5.318870078	9.338565583	0.693518543	0.122797146	0.153857358	0.064926737	0.087132409
C321	P2	4	MTD	0.713488897	4.910999412	9.525821082	0.781407426	0.059932872	0.764868144	0.021322675	0.116058266
C321	P1	5	MTD	NaN	NaN	NaN	NaN	NaN	NaN	NaN	NaN
C321	P2	5	MTD	0.692820903	4.606019249	9.300214918	0.514481648	0.056710551	0.524189977	0.068181494	0.262407827
C321	P1	6	MTD	0.741344293	5.246453633	9.99997627	0.374705135	0.046513356	0.550259303	1.89E-06	0.233282464
C321	P2	6	MTD	0.768352026	4.528020365	8.80252638	0.435574251	0.040717179	0.561232669	0.047516162	0.187285975
C322	P3	1	MTD	NaN	NaN	NaN	NaN	NaN	NaN	NaN	NaN
C322	P6	1	MTD	NaN	NaN	NaN	NaN	NaN	NaN	NaN	NaN
C322	P7	1	MTD	NaN	NaN	NaN	NaN	NaN	NaN	NaN	NaN
C322	P3	2	MTD	0.794674547	3.426300371	8.043090146	0.60786561	0.031543716	0.354353438	0.011028559	0.134365509
C322	P6	2	MTD	NaN	NaN	NaN	NaN	NaN	NaN	NaN	NaN
C322	P7	2	MTD	0.641882297	1.827168007	9.762737776	0.24344664	0.042340888	0.135441177	0.017507257	0.027277635
C322	P3	3	MTD	0.750383672	3.786947046	8.052577763	0.680592039	0.052565915	0.914586166	0.035027979	0.1480138
C322	P6	3	MTD	NaN	NaN	NaN	NaN	NaN	NaN	NaN	NaN
C322	P7	3	MTD	NaN	NaN	NaN	NaN	NaN	NaN	NaN	NaN
C322	P3	4	MTD	0.972357292	5.084659953	8.139730241	1.001789707	0	0	0	0
C322	P6	4	MTD	0.660061275	4.553157855	6.081008907	0.72592067	0.073089868	0.595689654	0.036604729	0.17105164
C322	P7	4	MTD	NaN	NaN	NaN	NaN	NaN	NaN	NaN	NaN
C322	P3	5	MTD	0.556173441	1.774834371	7.723025376	0.409995479	0.103531442	0.365030568	0.0500444	0.109407669
C322	P6	5	MTD	0.302681217	2.498429074	7.796969044	0.620125578	0.214727847	0.555492061	0.054560568	0.328498331
C322	P7	5	MTD	NaN	NaN	NaN	NaN	NaN	NaN	NaN	NaN
C322	P3	6	MTD	0.387698658	2.258536968	7.471775136	0.545651284	0.108987818	0.396701774	0.031063194	0.201450209
C322	P6	6	MTD	0.619716386	3.986804939	6.932650333	0.775661747	0	0	0	0
C322	P7	6	MTD	NaN	NaN	NaN	NaN	NaN	NaN	NaN	NaN
C323	P5	1	MTD	NaN	NaN	NaN	NaN	NaN	NaN	NaN	NaN
C323	P6	1	MTD	NaN	NaN	NaN	NaN	NaN	NaN	NaN	NaN
C323	P5	2	MTD	0.705405272	5.173145653	8.447482082	0.666866026	0.074060907	0.186916459	0.040546735	0.101548744
C323	P6	2	MTD	0.816557315	4.820083834	8.22034425	0.823067622	0.102909701	0.729317826	0.086405651	0.122674733
C323	P5	3	MTD	0.697876512	4.802810049	7.899710889	0.764284635	0.055314682	0.50200278	0.015743473	0.105165515
C323	P6	3	MTD	0.697876512	4.802810049	7.899710889	0.764284635	0.055314682	0.50200278	0.015743473	0.105165515
C323	P5	4	MTD	NaN	NaN	NaN	NaN	NaN	NaN	NaN	NaN
C323	P6	4	MTD	0.636844653	4.058017184	8.938864231	0.798002718	0.1442337	0.806484064	0.086090462	0.177227428
C323	P5	5	MTD	0.754761674	8.117713356	9.999550206	1.190216141	0.011610157	0.93284701	7.62E-05	0.249655396
C323	P6	5	MTD	0.748309298	5.547999795	8.050360111	0.676116371	0.052381778	1.249434985	0.151293584	0.386188247
C323	P5	6	MTD	0.759785614	3.706850356	8.366878169	0.515327449	0.067749512	0.85773411	0.039222305	0.366952752
C323	P6	6	MTD	0.665134896	4.52549341	5.985779301	0.106597361	0.057298024	0.192700109	0.006703691	0.024849575
C324	P1	1	MTD	NaN	NaN	NaN	NaN	NaN	NaN	NaN	NaN
C324	P6	1	MTD	NaN	NaN	NaN	NaN	NaN	NaN	NaN	NaN
C324	P1	2	MTD	NaN	NaN	NaN	NaN	NaN	NaN	NaN	NaN
C324	P6	2	MTD	0.857642027	5.18579125	8.825316245	0.706831189	0.116960358	0.162764372	0.032988629	0.150790753
C324	P1	3	MTD	0.661795576	5.172115349	7.884547984	0.611502308	0.042902281	0.419838444	0.072301268	0.222268753
C324	P6	3	MTD	NaN	NaN	NaN	NaN	NaN	NaN	NaN	NaN
C324	P1	4	MTD	0.677474926	4.861738988	8.50526683	0.548613785	0.136807028	0.838599908	0.027834427	0.227174187
C324	P6	4	MTD	NaN	NaN	NaN	NaN	NaN	NaN	NaN	NaN
C324	P1	5	MTD	0.122187935	7.204153785	6.911666301	0.795795087	0.054313335	0.784473897	0.020310495	0.269781164
C324	P6	5	MTD	NaN	NaN	NaN	NaN	NaN	NaN	NaN	NaN
C324	P1	6	MTD	0.460068136	6.431047426	4.537230937	0.071968222	0.108379675	0.49482124	0.038284129	0.094416782
C324	P6	6	MTD	NaN	NaN	NaN	NaN	NaN	NaN	NaN	NaN
C325	P6	1	MTD	NaN	NaN	NaN	NaN	NaN	NaN	NaN	NaN
C325	P6	2	MTD	0.763208413	5.281890002	7.661610364	0.670103846	0.098758338	0.120074486	0.073106565	0.142196415
C325	P6	3	MTD	0.654474534	4.838014808	7.07381067	0.684644667	0.103457858	0.756199823	0.049481207	0.158748701
C325	P6	4	MTD	0.863126926	5.225050933	7.611086663	0.654434978	0.151318944	0.197517259	0.02170395	0.07221417
C325	P6	5	MTD	0.708380384	2.5367914	8.978459153	0.20321737	0.112839261	0.56896298	0.069321023	0.114267568
C325	P6	6	MTD	0.335574618	10.95063581	4.062556131	0.206091696	0	0	0	0
C326	P2	1	MTD	0.72516628	3.081539132	9.924038872	0.620673745	0.13725932	1.091804595	0.011865685	0.309849156
C326	P4	1	MTD	NaN	NaN	NaN	NaN	NaN	NaN	NaN	NaN
C326	P2	2	MTD	0.719847634	3.212476294	9.300723021	0.483658954	0.082893372	0.496446193	0.035106353	0.098800237
C326	P4	2	MTD	0.572747647	4.925609275	9.929846649	0.748683547	0.081653883	0.395466314	0.015492355	0.177878369
C326	P2	3	MTD	0.66080429	3.067387554	8.592236344	0.701836442	0.021102615	0.346571659	0.055237564	0.090803546
C326	P4	3	MTD	NaN	NaN	NaN	NaN	NaN	NaN	NaN	NaN
C326	P2	4	MTD	0.590786058	3.747502988	8.500959064	0.859244585	0.12297366	0.916145652	0.059686077	0.092558987
C326	P4	4	MTD	NaN	NaN	NaN	NaN	NaN	NaN	NaN	NaN
C326	P2	5	MTD	0.560659212	1.912375806	8.735799399	0.263579766	0.052456218	0.229924204	0.052809643	0.055699734
C326	P4	5	MTD	NaN	NaN	NaN	NaN	NaN	NaN	NaN	NaN
C326	P2	6	MTD	0.736662941	3.475998058	8.042347896	0.687016758	0.058991832	0.689230792	0.023367047	0.371017155
C326	P4	6	MTD	NaN	NaN	NaN	NaN	NaN	NaN	NaN	NaN
C327	P4	1	MTD	0.617042086	2.78745972	7.982109587	0.691165675	0.034845442	0.369875491	3.17E-02	0.087344738
C327	P8	1	MTD	0.78798051	4.039758496	9.37352074	0.713821431	0.036763575	0.920463879	0.094137375	0.169965806
C327	P4	2	MTD	0.78798051	4.039758496	9.37352074	0.713821431	0.036763575	0.920463879	0.094137375	0.169965806
C327	P8	2	MTD	0.747633814	5.049322277	8.146280515	0.693147853	0.105704704	0.644965132	0.069847265	0.152740595
C327	P4	3	MTD	0.903546144	5.187454953	7.925615561	0.431542633	0.090023094	0.133761286	0.037570631	0.090042182
C327	P8	3	MTD	0.786648773	5.310195152	7.766425661	0.842574012	0.103887997	0.125471954	0.022520718	0.1702719
C327	P4	4	MTD	0.735389612	3.970723919	7.621598853	0.836857894	0.036093279	0.497278024	0.185698426	0.116743469
C327	P8	4	MTD	0.780975714	5.342188221	9.057085731	0.592000155	0.079105557	0.088889549	0.007119133	0.087699421
C327	P4	5	MTD	0.743815098	3.653575639	8.546549051	0.682419394	0.061284012	0.786691471	0.093499759	0.428420751
C327	P8	5	MTD	0.783489684	4.478145117	8.715633643	0.426831623	0.062833666	0.655179531	0.030303855	0.195742468
C327	P4	6	MTD	0.677641027	3.330650346	8.977935509	0.432568835	0.06046505	0.462546947	0.034960023	0.282750161
C327	P8	6	MTD	0.667837885	2.708974381	8.484445892	0.39592489	0.138972314	0.610731733	0.083464609	0.275627326
C328	P6	1	MTD	NaN	NaN	NaN	NaN	NaN	NaN	NaN	NaN
C328	P6	2	MTD	0.684866843	3.41022785	8.191182384	0.868999524	0.024009752	0.671723684	0.020380715	0.128416237
C328	P6	3	MTD	0.794860002	5.324010729	8.546890373	1.071264879	0.085986168	0.093082286	0.113400948	0.24513033
C328	P6	4	MTD	0.603192792	3.448721666	9.834958876	0.772771463	0.077537325	0.833499686	0.026977265	0.222340649
C328	P6	5	MTD	0.630186015	4.92892101	7.730885534	1.240597261	0	0	0	0
C328	P6	6	MTD	0.641727864	3.338835263	8.642652909	0.552926878	0.075988361	0.809826708	0.030402926	0.382830882
C329	P1	1	MTD	NaN	NaN	NaN	NaN	NaN	NaN	NaN	NaN
C329	P5	1	MTD	NaN	NaN	NaN	NaN	NaN	NaN	NaN	NaN
C329	P1	2	MTD	0.54435667	4.28706307	8.519843978	0.60704028	0.123890242	0.771986379	0.013307476	0.165676571
C329	P5	2	MTD	0.561588992	2.226742249	7.392292459	0.734921911	0.039914804	0.410731656	0.061716662	0.082375561
C329	P1	3	MTD	NaN	NaN	NaN	NaN	NaN	NaN	NaN	NaN
C329	P5	3	MTD	NaN	NaN	NaN	NaN	NaN	NaN	NaN	NaN
C329	P1	4	MTD	NaN	NaN	NaN	NaN	NaN	NaN	NaN	NaN
C329	P5	4	MTD	NaN	NaN	NaN	NaN	NaN	NaN	NaN	NaN
C329	P1	5	MTD	NaN	NaN	NaN	NaN	NaN	NaN	NaN	NaN
C329	P5	5	MTD	NaN	NaN	NaN	NaN	NaN	NaN	NaN	NaN
C329	P1	6	MTD	NaN	NaN	NaN	NaN	NaN	NaN	NaN	NaN
C329	P5	6	MTD	NaN	NaN	NaN	NaN	NaN	NaN	NaN	NaN
C330	P3	1	MTD	0.836558712	4.544568784	6.450110305	0.563549917	0.096096819	0.663436817	0.054949371	0.100403211
C330	P7	1	MTD	NaN	NaN	NaN	NaN	NaN	NaN	NaN	NaN
C330	P3	2	MTD	NaN	NaN	NaN	NaN	NaN	NaN	NaN	NaN
C330	P7	2	MTD	0.638781073	3.825541818	7.350554577	0.431034728	0.107432714	0.90302326	0.048346691	0.102221548
C330	P3	3	MTD	NaN	NaN	NaN	NaN	NaN	NaN	NaN	NaN
C330	P7	3	MTD	0.420777817	4.763073051	7.7453547	0.528591653	0.112594964	0.713253528	0.042354644	0.203368487
C330	P3	4	MTD	NaN	NaN	NaN	NaN	NaN	NaN	NaN	NaN
C330	P7	4	MTD	0.489666723	2.317538902	9.304703533	0.365039484	0.07277692	0.296930185	0.052048811	0.123110365
C330	P3	5	MTD	NaN	NaN	NaN	NaN	NaN	NaN	NaN	NaN
C330	P7	5	MTD	0.668694355	2.958318151	9.228307686	0.319590849	0.07946628	0.761794148	0.061546431	0.316334587
C330	P3	6	MTD	NaN	NaN	NaN	NaN	NaN	NaN	NaN	NaN
C330	P7	6	MTD	0.706929684	4.253514111	9.449756478	0.243005524	0.119552604	1.476761739	0.056875643	0.215107356
C331	P4	1	MTD	0.655199495	3.760435784	7.965199342	0.845004275	0.036639059	0.237432684	4.94E-02	0.044009522
C331	P7	1	MTD	0.781555664	4.925205932	8.149883136	0.845144598	0.065999732	0.532410343	0.044070344	0.100818735
C331	P4	2	MTD	0.667555506	5.024437368	8.223711833	0.801604052	0.114979666	0.431509409	0.056920509	0.117930611
C331	P7	2	MTD	0.782101953	5.020563076	7.419666989	0.823583467	0.097015305	0.384792801	0.027559512	0.144872154
C331	P4	3	MTD	0.847013402	5.114886324	7.779382106	0.899765934	0.125889577	0.300830659	0.071359192	0.179535992
C331	P7	3	MTD	0.542188	5.48374094	7.674330307	0.835047631	0.088041222	0.036874009	0.022691299	0.173121545
C331	P4	4	MTD	0.729760555	3.966264043	9.889825804	0.995327665	0.072450597	0.876845029	0.014748889	0.228747441
C331	P7	4	MTD	0.827744618	5.123748292	9.071262305	0.849715312	0.074272625	0.253413072	0.034986436	0.100231089
C331	P4	5	MTD	0.707149516	3.489056529	9.981553074	0.469393337	0.068146741	0.518601306	0.002999127	0.197011203
C331	P7	5	MTD	0.796938275	4.799201302	8.821285349	0.287019111	0.047114308	1.490356425	0.054537587	0.26583413
C331	P4	6	MTD	0.609749707	2.428499231	11.98846712	0.529371942	0.10759917	0.368865609	0.13276062	0.17603719
C331	P7	6	MTD	0.572498583	5.002013768	7.944041935	1.092654776	0.064983047	1.313579277	0.08933105	0.306220089
C332	P1	1	MTD	NaN	NaN	NaN	NaN	NaN	NaN	NaN	NaN
C332	P7	1	MTD	NaN	NaN	NaN	NaN	NaN	NaN	NaN	NaN
C332	P1	2	MTD	0.845967463	5.043262596	7.92613688	0.776808194	0.066309351	0.235544574	0.017577282	0.12622808
C332	P7	2	MTD	0.851760635	5.263020458	8.683919055	0.333066172	0	0	0	0
C332	P1	3	MTD	0.772147408	5.155708785	8.064754912	0.814251142	0.060761283	0.280830283	0.029239743	0.145441004
C332	P7	3	MTD	0.791203856	4.833002477	9.116600612	0.816128743	0.02805701	0.352751997	0.045353895	0.072974235
C332	P1	4	MTD	NaN	NaN	NaN	NaN	NaN	NaN	NaN	NaN
C332	P7	4	MTD	0.930494882	4.360942904	9.999992229	1.342770351	0.045159393	0.121336451	1.98E-07	0.034044921
C332	P1	5	MTD	0.822498003	4.956865049	8.208602159	0.181449414	0.024700226	1.192324877	0.030459671	0.2320501
C332	P7	5	MTD	0.724908286	2.686292266	8.145654258	0.491081926	0.043264748	0.689741393	0.025033176	0.378469751
C332	P1	6	MTD	0.908193566	2.644462629	6.346737633	0.115206899	0.18130879	0.764469766	0.046436903	0.154726916
C332	P7	6	MTD	0.694196645	3.691139998	8.192511217	0.502072164	0.057390841	0.694586571	0.021064242	0.319470917
C333	P5	1	MTD	0.747083578	3.488653378	8.24947202	0.849818362	0.02326846	0.65844983	1.38E-02	0.074436332
C333	P7	1	MTD	NaN	NaN	NaN	NaN	NaN	NaN	NaN	NaN
C333	P5	2	MTD	0.660341696	2.445600041	8.049055168	0.696800926	0.084887478	0.601383859	0.075287762	0.116596345
C333	P7	2	MTD	0.583642637	4.471606504	8.024290486	0.776890807	0.043843227	0.562407837	0.049202452	0.091569879
C333	P5	3	MTD	0.673732645	5.072865383	7.507386127	0.895545326	0.114760855	0.469792191	0.018085018	0.172206224
C333	P7	3	MTD	0.668036145	4.747185627	9.153400123	0.731237737	0.046049804	0.360113255	0.052057183	0.122274217
C333	P5	4	MTD	0.458151399	3.138699484	9.407935555	0.593817919	0.025194719	0.574841786	0.028750482	0.144918562
C333	P7	4	MTD	0.686826452	4.362985967	8.79332836	0.723980628	0.062989822	0.658962787	0.089876323	0.121697848
C333	P5	5	MTD	0.763314406	5.500442102	9.503070802	0.429597778	0.046928625	0.825511669	0.033700614	0.227169041
C333	P7	5	MTD	0.610000062	5.728506404	6.651484256	0.339240527	0.076862143	1.415993718	0.087651252	0.463772467
C333	P5	6	MTD	0.65700692	4.368355461	7.91107148	0.29971965	0.135613645	1.708375899	0.169982359	0.291554464
C333	P7	6	MTD	0.597115935	3.792239393	9.760770073	0.357273474	0.143874718	1.530807631	0.021445993	0.355330653
C334	P3	1	MTD	0.782419695	2.460005521	9.609328665	0.791453106	0.079263492	0.606812438	0.080228021	0.2365929
C334	P3	2	MTD	0.664299184	3.513583085	8.118375088	0.695643335	0.033949793	0.584558369	0.077178606	0.127227751
C334	P3	3	MTD	0.839784647	5.117516823	9.593934749	0.660220534	0.111816607	0.188049533	0.024427029	0.130462076
C334	P3	4	MTD	0.356244521	3.043745965	9.248954352	0.608938424	0.15059615	0.739140392	0.051544047	0.213101848
C334	P3	5	MTD	NaN	NaN	NaN	NaN	NaN	NaN	NaN	NaN
C334	P3	6	MTD	NaN	NaN	NaN	NaN	NaN	NaN	NaN	NaN
C335	P3	1	MTD	0.61686002	2.741080175	6.51904633	0.306615718	0.117008754	0.444574861	1.28E-01	0.139391438
C335	P4	1	MTD	NaN	NaN	NaN	NaN	NaN	NaN	NaN	NaN
C335	P3	2	MTD	0.704730536	2.843461897	9.27483716	0.75907647	0.104676653	0.566014736	0.062065806	0.277110732
C335	P4	2	MTD	0.713175218	3.965848956	6.241788282	0.621762498	0.037746285	0.301332515	0.061440384	0.096090617
C335	P3	3	MTD	0.628043403	4.88236413	8.78465682	0.644617219	0.07328614	0.442922518	0.047634824	0.092221853
C335	P4	3	MTD	0.751412747	4.306955445	9.221499049	0.789467451	0.110572622	0.835810564	0.114885405	0.217340528
C335	P3	4	MTD	NaN	NaN	NaN	NaN	NaN	NaN	NaN	NaN
C335	P4	4	MTD	NaN	NaN	NaN	NaN	NaN	NaN	NaN	NaN
C335	P3	5	MTD	0.498924881	7.0117563	7.988459033	0.814301947	0.009354383	0.493622135	0.020623712	0.139133225
C335	P4	5	MTD	0.557270768	2.444371304	8.756385534	0.457998606	0.048182983	0.18696947	0.076184363	0.398548832
C335	P3	6	MTD	0.639463433	2.060028264	10.70590078	0.432813016	0.070398788	0.233487789	0.070704795	0.182198046
C335	P4	6	MTD	0.464792935	3.348626751	4.340024072	0.00172666	0.062976802	0.42525129	0.000316783	0.001527023
C336	P6	1	MTD	NaN	NaN	NaN	NaN	NaN	NaN	NaN	NaN
C336	P6	2	MTD	NaN	NaN	NaN	NaN	NaN	NaN	NaN	NaN
C336	P6	3	MTD	0.603606409	4.822383238	7.789118614	0.525305411	0.12143874	0.705163534	0.067423133	0.106771605
C336	P6	4	MTD	NaN	NaN	NaN	NaN	NaN	NaN	NaN	NaN
C336	P6	5	MTD	0.574591313	7.861602886	7.789549975	0.964770405	0.061608265	0.562756816	0.014834093	0.12177257
C336	P6	6	MTD	0.807171416	8.229341719	6.601502869	0.600625155	0.004743477	1.55691163	0.013424699	0.444982347
C337	P6	1	MTD	NaN	NaN	NaN	NaN	NaN	NaN	NaN	NaN
C337	P6	2	MTD	0.871231433	3.811774505	9.999979037	1.052153263	0.075253033	0.61663328	2.09E-06	0.266460147
C337	P6	3	MTD	0.756958144	4.333729751	8.857093125	0.559077272	0.133766859	1.054078324	0.097154013	0.211285709
C337	P6	4	MTD	0.742614357	3.93349973	7.155204477	0.676035094	0.047719838	0.919082264	0.197151331	0.2383419
C337	P6	5	MTD	0.416268212	2.104380982	8.004402617	0.366309044	0.058733955	0.020795153	0.003714493	0.034126956
C337	P6	6	MTD	0.699712486	5.971247627	7.514853439	0.433890658	0.014521185	0.78426075	0.070563539	0.61358268
C338	P1	1	MTD	NaN	NaN	NaN	NaN	NaN	NaN	NaN	NaN
C338	P3	1	MTD	0.767783432	3.658013577	8.487391466	0.567320953	0.074345098	0.94655677	0.090977542	0.169478695
C338	P1	2	MTD	NaN	NaN	NaN	NaN	NaN	NaN	NaN	NaN
C338	P3	2	MTD	0.718405726	3.085056722	7.668334139	0.685833871	0.037125775	0.337201345	0.036674513	0.105153814
C338	P1	3	MTD	0.409777308	3.280326674	8.057255161	0.849740851	0.03624152	0.641861979	0.066843782	0.182019687
C338	P3	3	MTD	0.772489668	4.703062592	8.401528475	0.38568714	0.081382951	0.652158037	0.171564736	0.204207823
C338	P1	4	MTD	0.823437776	2.032791586	9.494332401	0.104334124	0.165207597	0.373362911	0.0468706	0.078202521
C338	P3	4	MTD	0.669116549	2.672315921	9.533933267	0.370701823	0.097458507	0.658912971	0.041646133	0.258968913
C338	P1	5	MTD	0.727103982	2.961156208	8.298315224	0.440027493	0.104195434	0.772543645	0.093402267	0.43052871
C338	P3	5	MTD	0.707919477	3.927195918	12.97001539	0.240635899	0.139386073	2.34274999	0.132931729	0.067269919
C338	P1	6	MTD	0.636086342	2.664502686	10.17251432	0.376044188	0.070465068	0.564338181	0.0497474	0.224984634
C338	P3	6	MTD	0.398403315	10.88548542	8.977356508	0.244584789	0.100059082	0.188259069	0.004261722	0.002684969
C339	P9	1	MTD	0.68842034	3.475307761	7.934512229	0.282732041	0.024876954	1.809059686	4.92E-02	0.108276189
C339	P9	2	MTD	0.757691388	3.872693566	5.882886567	0.531147874	0.059954868	0.576903853	0.087656576	0.189891906
C339	P9	3	MTD	0.791049833	4.999903967	8.393377015	0.695325115	0.101047139	0.592985495	0.025557849	0.123644401
C339	P9	4	MTD	0.73774602	4.426640101	9.181848289	0.393922026	0.10334844	0.586684334	0.047538794	0.224186243
C339	P9	5	MTD	0.806334073	7.104169007	9.652635637	0.859146882	0.095898802	0.76389212	0.162158636	0.225356679
C339	P9	6	MTD	0.674720597	5.003665697	9.109362165	0.79264588	0.060914963	1.1371102	0.119051417	0.328588878
