# Supplementary material for: Longitudinal examination of perfusion and angiogenesis markers in primary colorectal tumors shows distinct signatures for metronomic and maximum-tolerated dose strategies
Source: Neoplasia. 2022 Jul 25;32:100825. doi: 10.1016/j.neo.2022.100825 (PMC9326335; doi:10.1016/j.neo.2022.100825)
Supplement: Supplementary Data S1 — Supplementary Raw Research Data. This is open data under the CC BY license http://creativecommons.org/licenses/by/4.0/ [file mmc1.zip › Primary_tumor_longitudinal_chemotherapy-main/data/Imaging_data.csv]

MVD	Group
18.68325088	MTD
10.2294341	MTD
6.40270266	MTD
5.92967719	MTD
2.897660613	MTD
7.417553954	MTD
12.58213945	MTD
1.576530526	MTD
9.466613712	MTD
5.20614404	MTD
2.69771894	MTD
8.306934791	MTD
9.482704159	MTD
5.804393102	MTD
8.322064707	MTD
10.37054007	MTD
6.631215145	MTD
3.629312875	MTD
3.941961547	MTD
3.105321515	MTD
3.419255014	MTD
9.043092643	MTD
14.13664089	MTD
11.40552425	MTD
8.03529872	MTD
6.198419589	MTD
18.41869745	MTD
14.22261911	MTD
14.2094917	MET
9.81885	MET
16.6603	MET
20.8847	MET
38.20795385	MET
25.7137	MET
38.3978	MET
28.9912	MET
31.52337192	MET
21.5541	MET
18.25783476	MET
42.6859	MET
30.87660741	MET
11.04561864	MET
29.04522476	CG
30.288	CG
28.6111	CG
25.1149	CG
28.5844	CG
8.503575926	CG
17.05139251	CG
44.478	CG
10.3653815	CG
19.2301	CG
22.7942	CG
32.8083	CG
22.7272	CG
