# Supplementary material for: Longitudinal examination of perfusion and angiogenesis markers in primary colorectal tumors shows distinct signatures for metronomic and maximum-tolerated dose strategies
Source: Neoplasia. 2022 Jul 25;32:100825. doi: 10.1016/j.neo.2022.100825 (PMC9326335; doi:10.1016/j.neo.2022.100825)
Supplement: Supplementary Data S1 — Supplementary Raw Research Data. This is open data under the CC BY license http://creativecommons.org/licenses/by/4.0/ [file mmc1.zip › Primary_tumor_longitudinal_chemotherapy-main/manuscript/Complete_manuscript.Rmd]

---
title: '**Longitudinal examination of perfusion and angiogenesis markers in primary colorectal tumors shows distinct signatures for metronomic and maximum-tolerated dose strategies**'
header-includes:
    \usepackage{placeins}
#geometry: margin=1cm
output:  
  bookdown::pdf_document2:
    #template: my-template.tex #if a custom template that removes the additional "and" in the author information is desired
    fontsize: 12pt
    fontfamily: helvetica
    pandoc_args: --listings #calls the listings package to fit code within the page margins
    keep_tex: yes #keep LaTeX file for submission
    fig_caption: yes #allows captions in figures
    toc: false #do not include table of contents
    extra_dependencies:
      subfig: null #allows for subfigures
      breqn: null #line breaks for long equations
      caption: ["font={small}"] #size of the figure captions
      float: null #allows for control of placement of figures
    includes:
      in_header: latex_docs/preamble.sty #additional LaTeX formatting
  bookdown::word_document2:
    fig_caption: yes #figure caption
    reference_docx: "docx_template.docx"
    keep_md: yes
  bookdown::html_document2:
    css: "html_docs/style.css" #style for the HTML document
csl: bibliography/american-medical-association.csl #style for references
bibliography: bibliography/refs.bib #references
link-citations: yes #adds links to the citations
urlcolor: blue
'': default
# knit: |
#     rmarkdown::render(
#       output_file= here::here("Manuscripts/Manuscript_by_chapters-SIM_Revisions/output", outputFile)
---


# Abstract

Metronomic chemotherapy (MET) has been developed to address the shortcomings of maximum-tolerated chemotherapy (MTD) in regard to toxicity and development of resistance mechanisms in the tumor. In colorectal cancer (CRC), MET is a promising novel strategy to treat locally advanced malignancies when used as neoadjuvant chemotherapy (NAC). However, so far there are no preclinical studies to assess the impact of MET NAC in CRC to assess the benefits and challenges of this approach. Here, we used a primary model of CRC (via azoxymethane) to analyze longitudinal changes in angiogenesis in primary tumors under MET and MTD NAC using a combination of diffuse reflectance spectroscopy and mRNA expression (via qPCR). Our results show that MET and MTD NAC lead to increased mean tissue oxygen saturation (8% and 5%, respectively) and oxyhemoglobin (15% and 10%) between weeks 2 and 5 of NAC, and that such increases are caused by distinct molecular signatures in the angiogenic program. Specifically, we find that in the MET group there is a sustained increase in _Hif-1a_, _Aldoa_, and _Pgk1_ expression, suggesting upregulated glycolysis, whereas MTD NAC causes a significant reduction in the expression of the aforementioned genes and of _Vegf_, leading to vascular remodeling in MTD-treated tumors. Taken together, this study demonstrates the ability of combined optical and molecular methodologies to provide a holistic picture of tumor response to therapy in CRC in a minimally invasive manner.

# Keywords {-}

longitudinal data; colon cancer; azoxymethane; hypoxia; vegf; generalized additive models

```{r libraries, message = FALSE,include=FALSE}
#the packages needed to run the code

library(patchwork)
library(tidyverse)
library(mvnfast)
library(nlme)
library(here)
library(mgcv)
library(grid)
library(png)
library(tiff)
library(ggsignif)
library(showtext)
library(gratia)
library(viridis)
library(scico)
set.seed(2021) #set seed for reproducibility

thm1<-scale_fill_scico_d(palette="tokyo",begin=0.3, end=0.8, direction = -1, aesthetics = c("colour","fill"))

font_add("Atkinson",regular="AtkinsonHyperlegible-Regular.ttf",italic="AtkinsonHyperlegible-Italic.ttf")
showtext_auto()

rib_col<-'#EFEE65' #color for interval in GAMS
rect_col<-'#B53797' #color for significant intervals GAMs

#this function will remove the default "author information" that is the Pandoc LaTeX template. Otherwise, and additional "and" will appear at the end of the author list.Or, the custom template that is in the YAML header and that has the "author" line deleted may be used as well. An explanation in detail is provided at:
#https://github.com/rstudio/bookdown/issues/1158
remove_author <- function(x) {
  # identify empty author line
  i <- grep("^\\\\author\\{\\}$", x)
  # be sure it is the one pandoc inserts
  if(length(i) != 0 && grepl('^\\\\date\\{', x[i+1])) x <- x[-i]
  x
}
options(bookdown.post.latex = remove_author)
```


```{r child='sections/01-Introduction.Rmd'}
```

\FloatBarrier 

```{r child='sections/02-Materials-and-Methods.Rmd'}
```

\FloatBarrier

```{r child='sections/03-Results.Rmd'}
```

<!-- \FloatBarrier -->

```{r child='sections/04-Discussion.Rmd'}
```

<!-- \FloatBarrier -->

<!-- ```{r child='sections/05-Conclusions.Rmd'} -->
<!-- ``` -->

\FloatBarrier

# Supplementary Materials {-}

An Appendix which contains qPCR methods, the GAMs used to fit longitudinal data and expanded figures for pairwise comparisons are available in PDF format. A repository that contains all the DRS and qPCR data, as well as the code used to create this manuscript can be found in https://github.com/aimundo/Primary_tumor_longitudinal_chemotherapy. The dataset of immunohistochemistry images is stored in the[Biostudies](https://www.ebi.ac.uk/biostudies/) database under accession number S-BIAD323.

***
# References

<div id="refs"></div>
