# Supplementary material for: Longitudinal examination of perfusion and angiogenesis markers in primary colorectal tumors shows distinct signatures for metronomic and maximum-tolerated dose strategies
Source: Neoplasia. 2022 Jul 25;32:100825. doi: 10.1016/j.neo.2022.100825 (PMC9326335; doi:10.1016/j.neo.2022.100825)
Supplement: Supplementary Data S1 — Supplementary Raw Research Data. This is open data under the CC BY license http://creativecommons.org/licenses/by/4.0/ [file mmc1.zip › Primary_tumor_longitudinal_chemotherapy-main/manuscript/bibliography/elsevier-with-titles.csl]

<?xml version="1.0" encoding="utf-8"?>
<style xmlns="http://purl.org/net/xbiblio/csl" class="in-text" version="1.0" demote-non-dropping-particle="sort-only" default-locale="en-US">
  <info>
    <title>Elsevier (numeric, with titles)</title>
    <id>http://www.zotero.org/styles/elsevier-with-titles</id>
    <link href="http://www.zotero.org/styles/elsevier-with-titles" rel="self"/>
    <link href="http://www.zotero.org/styles/elsevier-without-titles" rel="template"/>
    <link href="http://www.elsevier.com/journals/journal-of-hazardous-materials/0304-3894/guide-for-authors#68001" rel="documentation"/>
    <author>
      <name>Richard Karnesky</name>
      <email>karnesky+zotero@gmail.com</email>
      <uri>http://arc.nucapt.northwestern.edu/Richard_Karnesky</uri>
    </author>
    <contributor>
      <name>Rintze Zelle</name>
      <uri>http://twitter.com/rintzezelle</uri>
    </contributor>
    <category citation-format="numeric"/>
    <category field="generic-base"/>
    <summary>A style for many of Elsevier's journals that includes article titles in the reference list</summary>
    <updated>2019-10-15T15:14:08+00:00</updated>
    <rights license="http://creativecommons.org/licenses/by-sa/3.0/">This work is licensed under a Creative Commons Attribution-ShareAlike 3.0 License</rights>
  </info>
  <macro name="author">
    <names variable="author">
      <name initialize-with="." delimiter=", " delimiter-precedes-last="always"/>
      <label form="short" prefix=", "/>
      <substitute>
        <names variable="editor"/>
        <names variable="translator"/>
      </substitute>
    </names>
  </macro>
  <macro name="editor">
    <names variable="editor">
      <name initialize-with="." delimiter=", " delimiter-precedes-last="always"/>
      <label form="short" prefix=" (" text-case="capitalize-first" suffix=")"/>
    </names>
  </macro>
  <macro name="year-date">
    <choose>
      <if variable="issued">
        <date variable="issued">
          <date-part name="year"/>
        </date>
      </if>
      <else>
        <text term="no date" form="short"/>
      </else>
    </choose>
  </macro>
  <macro name="publisher">
    <text variable="publisher" suffix=", "/>
    <text variable="publisher-place" suffix=", "/>
    <text macro="year-date"/>
  </macro>
  <macro name="edition">
    <!--TODO: CSL should have low numeric be text (e.g. '3'->'third')-->
    <choose>
      <if is-numeric="edition">
        <group delimiter=" ">
          <number variable="edition" form="ordinal"/>
          <text term="edition" form="short"/>
        </group>
      </if>
      <else>
        <text variable="edition"/>
      </else>
    </choose>
  </macro>
  <macro name="access">
    <choose>
      <if variable="URL">
        <text variable="URL"/>
        <group prefix=" (" suffix=")" delimiter=" ">
          <text term="accessed"/>
          <date variable="accessed" form="text"/>
        </group>
      </if>
    </choose>
  </macro>
  <citation collapse="citation-number">
    <sort>
      <key variable="citation-number"/>
    </sort>
    <layout prefix="[" suffix="]" delimiter=",">
      <text variable="citation-number"/>
    </layout>
  </citation>
  <bibliography entry-spacing="0" second-field-align="flush">
    <layout suffix=".">
      <text variable="citation-number" prefix="[" suffix="]"/>
      <text macro="author" suffix=", "/>
      <choose>
        <if type="bill book graphic legal_case legislation motion_picture report song" match="any">
          <group delimiter=", ">
            <text variable="title"/>
            <text macro="edition"/>
            <text macro="publisher"/>
          </group>
        </if>
        <else-if type="chapter paper-conference" match="any">
          <text variable="title" suffix=", "/>
          <text term="in" suffix=": "/>
          <text macro="editor" suffix=", "/>
          <text variable="container-title" form="short" text-case="title" suffix=", "/>
          <text macro="edition" suffix=", "/>
          <text macro="publisher"/>
          <group delimiter=" ">
            <label variable="page" form="short" prefix=": "/>
            <text variable="page"/>
          </group>
        </else-if>
        <else-if type="patent">
          <group delimiter=", ">
            <text variable="title"/>
            <text variable="number"/>
            <text macro="year-date"/>
          </group>
        </else-if>
        <else-if type="thesis">
          <group delimiter=", ">
            <text variable="title"/>
            <text variable="genre"/>
            <text variable="publisher"/>
            <text macro="year-date"/>
          </group>
        </else-if>
        <else>
          <group delimiter=" ">
            <text variable="title" suffix=","/>
            <text variable="container-title" form="short" text-case="title" suffix="."/>
            <text variable="volume"/>
            <text macro="year-date" prefix="(" suffix=")"/>
            <text variable="page" form="short"/>
          </group>
        </else>
      </choose>
      <choose>
        <if variable="DOI">
          <text variable="DOI" prefix=". https://doi.org/"/>
        </if>
        <else>
          <text macro="access" prefix=". "/>
        </else>
      </choose>
    </layout>
  </bibliography>
</style>
