# Supplementary material for: Longitudinal examination of perfusion and angiogenesis markers in primary colorectal tumors shows distinct signatures for metronomic and maximum-tolerated dose strategies
Source: Neoplasia. 2022 Jul 25;32:100825. doi: 10.1016/j.neo.2022.100825 (PMC9326335; doi:10.1016/j.neo.2022.100825)
Supplement: Supplementary Data S1 — Supplementary Raw Research Data. This is open data under the CC BY license http://creativecommons.org/licenses/by/4.0/ [file mmc1.zip › Primary_tumor_longitudinal_chemotherapy-main/manuscript/bibliography/refs.bib]

@article{rajaram2008,
  doi = {10.1117/1.2981797},
  url = {https://doi.org/10.1117/1.2981797},
  year = {2008},
  publisher = {{SPIE}-Intl Soc Optical Eng},
  volume = {13},
  number = {5},
  pages = {050501},
  author = {Narasimhan Rajaram and Tri H. Nguyen and James W. Tunnell},
  title = {Lookup table{\textendash}based inverse model for determining optical properties of turbid media},
  journal = {Journal of Biomedical Optics}
}

@article{boyer2006,
  doi = {10.1158/0008-5472.can-05-2693},
  url = {https://doi.org/10.1158/0008-5472.can-05-2693},
  year = {2006},
  month = mar,
  publisher = {American Association for Cancer Research ({AACR})},
  volume = {66},
  number = {5},
  pages = {2765--2777},
  author = {John Boyer and Wendy L. Allen and Estelle G. McLean and Peter M. Wilson and Andrea McCulla and Stephen Moore and Daniel B. Longley and Carlos Caldas and Patrick G. Johnston},
  title = {Pharmacogenomic Identification of Novel Determinants of Response to Chemotherapy in Colon Cancer},
  journal = {Cancer Research}
}

@article{ge2019,
  doi = {10.1002/jcp.28525},
  url = {https://doi.org/10.1002/jcp.28525},
  year = {2019},
  month = apr,
  publisher = {Wiley},
  volume = {234},
  number = {10},
  pages = {18872--18878},
  author = {Jianxin Ge and Jun Li and Su Na and Pingping Wang and Guifeng Zhao and Xiaoyan Zhang},
  title = {{miR}-548c-5p inhibits colorectal cancer cell proliferation by targeting {PGK}1},
  journal = {Journal of Cellular Physiology}
}

@article{lin2022,
  doi = {10.1038/s41388-021-02148-y},
  url = {https://doi.org/10.1038/s41388-021-02148-y},
  year = {2022},
  month = jan,
  publisher = {Springer Science and Business Media {LLC}},
  author = {Jinguan Lin and Longzheng Xia and Linda Oyang and Jiaxin Liang and Shiming Tan and Nayiyuan Wu and Pin Yi and Qing Pan and Shan Rao and Yaqian Han and Yanyan Tang and Min Su and Xia Luo and Yiqing Yang and Xiaohui Chen and Lixia Yang and Yujuan Zhou and Qianjin Liao},
  title = {The {POU}2F1-{ALDOA} axis promotes the proliferation and chemoresistance of colon cancer cells by enhancing glycolysis and the pentose phosphate pathway activity},
  journal = {Oncogene}
}

@article{qian2017,
  doi = {10.1080/15548627.2017.1313945},
  url = {https://doi.org/10.1080/15548627.2017.1313945},
  year = {2017},
  month = may,
  publisher = {Informa {UK} Limited},
  volume = {13},
  number = {7},
  pages = {1246--1247},
  author = {Xu Qian and Xinjian Li and Zhimin Lu},
  title = {Protein kinase activity of the glycolytic enzyme {PGK}1 regulates autophagy to promote tumorigenesis},
  journal = {Autophagy}
}

@article{chang2018,
  doi = {10.1016/j.tem.2018.05.003},
  url = {https://doi.org/10.1016/j.tem.2018.05.003},
  year = {2018},
  month = aug,
  publisher = {Elsevier {BV}},
  volume = {29},
  number = {8},
  pages = {549--559},
  author = {Yu-Chan Chang and Yi-Chieh Yang and Chia-Ping Tien and Chih-Jen Yang and Michael Hsiao},
  title = {Roles of Aldolase Family Genes in Human Cancers and Diseases},
  journal = {Trends in Endocrinology {\&} Metabolism}
}

@article{hicklin2005,
  doi = {10.1200/jco.2005.06.081},
  url = {https://doi.org/10.1200/jco.2005.06.081},
  year = {2005},
  month = feb,
  publisher = {American Society of Clinical Oncology ({ASCO})},
  volume = {23},
  number = {5},
  pages = {1011--1027},
  author = {Daniel J. Hicklin and Lee M. Ellis},
  title = {Role of the Vascular Endothelial Growth Factor Pathway in Tumor Growth and Angiogenesis},
  journal = {Journal of Clinical Oncology}
}

@article{shi2014,
  doi = {10.1016/j.canlet.2014.04.002},
  url = {https://doi.org/10.1016/j.canlet.2014.04.002},
  year = {2014},
  month = jul,
  publisher = {Elsevier {BV}},
  volume = {349},
  number = {2},
  pages = {128--135},
  author = {Hailong Shi and Jinling Jiang and Jun Ji and Min Shi and Qu Cai and Xuehua Chen and Yingyan Yu and Bingya Liu and Zhenggang Zhu and Jun Zhang},
  title = {Anti-angiogenesis participates in antitumor effects of metronomic capecitabine on colon cancer},
  journal = {Cancer Letters}
}

@article{ooyama2008,
  doi = {10.1016/j.canlet.2008.03.008},
  url = {https://doi.org/10.1016/j.canlet.2008.03.008},
  year = {2008},
  month = aug,
  publisher = {Elsevier {BV}},
  volume = {267},
  number = {1},
  pages = {26--36},
  author = {Akio Ooyama and Toshinori Oka and Hong-ye Zhao and Masatatsu Yamamoto and Shin-ichi Akiyama and Masakazu Fukushima},
  title = {Anti-angiogenic effect of 5-Fluorouracil-based drugs against human colon cancer xenografts},
  journal = {Cancer Letters}
}

@article{yu2017,
  doi = {10.1158/0008-5472.can-16-2074},
  url = {https://doi.org/10.1158/0008-5472.can-16-2074},
  year = {2017},
  month = feb,
  publisher = {American Association for Cancer Research ({AACR})},
  volume = {77},
  number = {7},
  pages = {1564--1574},
  author = {Linglin Yu and Mingyang Lu and Dongya Jia and Jianpeng Ma and Eshel Ben-Jacob and Herbert Levine and Benny Abraham Kaipparettu and Jos{\'{e}} N. Onuchic},
  title = {Modeling the Genetic Regulation of Cancer Metabolism: Interplay between Glycolysis and Oxidative Phosphorylation},
  journal = {Cancer Research}
}

@article{semenza2010,
  doi = {10.1016/j.gde.2009.10.009},
  url = {https://doi.org/10.1016/j.gde.2009.10.009},
  year = {2010},
  month = feb,
  publisher = {Elsevier {BV}},
  volume = {20},
  number = {1},
  pages = {51--56},
  author = {Gregg L Semenza},
  title = {{HIF}-1: upstream and downstream of cancer metabolism},
  journal = {Current Opinion in Genetics {\&} Development}
}

@article{zhang2016,
  doi = {10.18632/oncotarget.8060},
  url = {https://doi.org/10.18632/oncotarget.8060},
  year = {2016},
  month = mar,
  publisher = {Impact Journals,  {LLC}},
  volume = {7},
  number = {17},
  pages = {23740--23756},
  author = {Yanan Zhang and Jie Liu and Shibin Wang and Xiaoli Luo and Yang Li and Zhaohui Lv and Jie Zhu and Jing Lin and Lihua Ding and Qinong Ye},
  title = {The {DEK} oncogene activates {VEGF} expression and promotes tumor angiogenesis and growth in {HIF}-1{\textalpha}-dependent and -independent manners},
  journal = {Oncotarget}
}

@article{yu2004,
  doi = {10.1038/nrc1275},
  url = {https://doi.org/10.1038/nrc1275},
  year = {2004},
  month = feb,
  publisher = {Springer Science and Business Media {LLC}},
  volume = {4},
  number = {2},
  pages = {97--105},
  author = {Hua Yu and Richard Jove},
  title = {The {STATs} of cancer {\textemdash} new molecular targets come of age},
  journal = {Nature Reviews Cancer}
}

@article{agani2013,
  doi = {10.2174/1568009611313030003},
  url = {https://doi.org/10.2174/1568009611313030003},
  year = {2013},
  month = mar,
  publisher = {Bentham Science Publishers Ltd.},
  volume = {13},
  number = {3},
  pages = {245--251},
  author = {Faton Agani and Bing-Hua Jiang},
  title = {Oxygen-independent Regulation of {HIF}-1: Novel Involvement of {PI}3K/ {AKT}/{mTOR} Pathway in Cancer},
  journal = {Current Cancer Drug Targets}
}

@article{salceda1997,
  doi = {10.1074/jbc.272.36.22642},
  url = {https://doi.org/10.1074/jbc.272.36.22642},
  year = {1997},
  month = sep,
  publisher = {Elsevier {BV}},
  volume = {272},
  number = {36},
  pages = {22642--22647},
  author = {Susana Salceda and Jaime Caro},
  title = {Hypoxia-inducible Factor 1{\textalpha} ({HIF}-1{\textalpha}) Protein Is Rapidly Degraded by the Ubiquitin-Proteasome System under Normoxic Conditions},
  journal = {Journal of Biological Chemistry}
}

@article{simon2017,
  doi = {10.1016/j.molmed.2017.01.002},
  url = {https://doi.org/10.1016/j.molmed.2017.01.002},
  year = {2017},
  month = mar,
  publisher = {Elsevier {BV}},
  volume = {23},
  number = {3},
  pages = {282--292},
  author = {Thomas Simon and Teresa Gagliano and Georgios Giamas},
  title = {Direct Effects of Anti-Angiogenic Therapies on Tumor Cells: {VEGF} Signaling},
  journal = {Trends in Molecular Medicine}
}

@article{tredan2007,
  doi = {10.1093/jnci/djm135},
  url = {https://doi.org/10.1093/jnci/djm135},
  year = {2007},
  month = sep,
  publisher = {Oxford University Press ({OUP})},
  volume = {99},
  number = {19},
  pages = {1441--1454},
  author = {O. Tredan and C. M. Galmarini and K. Patel and I. F. Tannock},
  title = {Drug Resistance and the Solid Tumor Microenvironment},
  journal = {{JNCI} Journal of the National Cancer Institute}
}

@article{merritt2009,
  doi = {10.4161/cbt.8.16.9004},
  url = {https://doi.org/10.4161/cbt.8.16.9004},
  year = {2009},
  month = aug,
  publisher = {Informa {UK} Limited},
  volume = {8},
  number = {16},
  pages = {1596--1603},
  author = {William M. Merritt and Christopher G. Danes and Mian M.K. Shahzad and Yvonne G. Lin and Aparna A. Kamat and Liz Y. Han and Whitney A. Spannuth and Alpa M. Nick and Lingegowda S. Mangala and Rebecca L. Stone and Hye Sun Kim and David M. Gershenson and Robert B. Jaffe and Robert L. Coleman and Joya Chandra and Anil K. Sood},
  title = {Anti-angiogenic properties of metronomic topotecan in ovarian carcinoma},
  journal = {Cancer Biology {\&} Therapy}
}

@article{bocci2008,
  doi = {10.1038/sj.bjc.6604352},
  url = {https://doi.org/10.1038/sj.bjc.6604352},
  year = {2008},
  month = apr,
  publisher = {Springer Science and Business Media {LLC}},
  volume = {98},
  number = {10},
  pages = {1619--1629},
  author = {G Bocci and A Falcone and A Fioravanti and P Orlandi and A Di Paolo and G Fanelli and P Viacava and A G Naccarato and R S Kerbel and R Danesi and M Del Tacca and G Allegrini},
  title = {Antiangiogenic and anticolorectal cancer effects of metronomic irinotecan chemotherapy alone and in combination with semaxinib},
  journal = {British Journal of Cancer}
}

@article{sameri2021,
  doi = {10.1186/s12906-021-03330-1},
  url = {https://doi.org/10.1186/s12906-021-03330-1},
  year = {2021},
  month = may,
  publisher = {Springer Science and Business Media {LLC}},
  volume = {21},
  number = {1},
  author = {Saba Sameri and Chiman Mohammadi and Mehrnaz Mehrabani and Rezvan Najafi},
  title = {Targeting the hallmarks of cancer: the effects of silibinin on proliferation,  cell death,  angiogenesis,  and migration in colorectal cancer},
  journal = {{BMC} Complementary Medicine and Therapies}
}

@article{tank2020,
  doi = {10.1186/s13058-020-01262-1},
  url = {https://doi.org/10.1186/s13058-020-01262-1},
  year = {2020},
  month = mar,
  publisher = {Springer Science and Business Media {LLC}},
  volume = {22},
  number = {1},
  author = {Anup Tank and Hannah M. Peterson and Vivian Pera and Syeda Tabassum and Anais Leproux and Thomas O'Sullivan and Eric Jones and Howard Cabral and Naomi Ko and Rita S. Mehta and Bruce J. Tromberg and Darren Roblyer},
  title = {Diffuse optical spectroscopic imaging reveals distinct early breast tumor hemodynamic responses to metronomic and maximum tolerated dose regimens},
  journal = {Breast Cancer Research}
}

@article{stadler1998,
  doi = {10.1016/s0167-8140(98)00032-2},
  url = {https://doi.org/10.1016/s0167-8140(98)00032-2},
  year = {1998},
  month = aug,
  publisher = {Elsevier {BV}},
  volume = {48},
  number = {2},
  pages = {157--164},
  author = {Peter Stadler and Horst J\"{u}rgen Feldmann and Carolin Creighton and Reinhardt Kau and Michael Molls},
  title = {Changes in tumor oxygenation during combined treatment with split-course radiotherapy and chemotherapy in patients with head and neck cancer},
  journal = {Radiotherapy and Oncology}
}

@article{vishwanath2009b,
  doi = {10.1117/1.3251013},
  url = {https://doi.org/10.1117/1.3251013},
  year = {2009},
  publisher = {{SPIE}-Intl Soc Optical Eng},
  volume = {14},
  number = {5},
  pages = {054051},
  author = {Karthik Vishwanath and Daniel Klein and Kevin Chang and Thies Schroeder and Mark W. Dewhirst and Nimmi Ramanujam},
  title = {Quantitative optical spectroscopy can identify long-term local tumor control in irradiated murine head and neck xenografts},
  journal = {Journal of Biomedical Optics}
}

@article{dadgar2021,
title = {Spectroscopic investigation of radiation-induced reoxygenation in radiation-resistant tumors},
journal = {Neoplasia},
volume = {23},
number = {1},
pages = {49-57},
year = {2021},
issn = {1476-5586},
doi = {https://doi.org/10.1016/j.neo.2020.11.006},
url = {https://www.sciencedirect.com/science/article/pii/S1476558620301743},
author = {Sina Dadgar and Joel Rodriguez Troncoso and Eric R. Siegel and Natalie M. Curry and Robert J. Griffin and Ruud P.M. Dings and Narasimhan Rajaram},
keywords = {Oxygen consumption, optical imaging and spectroscopy, Radiation resistance, radiation therapy, Tumor oxygenation}
}

@article{vishwanath2009,
  doi = {10.1593/neo.09580},
  url = {https://doi.org/10.1593/neo.09580},
  year = {2009},
  month = sep,
  publisher = {Elsevier {BV}},
  volume = {11},
  number = {9},
  pages = {889--900},
  author = {Karthik Vishwanath and Hong Yuan and William T. Barry and Mark W. Dewhirst and Nimmi Ramanujam},
  title = {Using Optical Spectroscopy to Longitudinally Monitor Physiological Changes within Solid Tumors},
  journal = {Neoplasia}
}

@article{hu2016,
title = {Oxygen and Perfusion Kinetics in Response to Fractionated Radiation Therapy in FaDu Head and Neck Cancer Xenografts Are Related to Treatment Outcome},
journal = {International Journal of Radiation Oncology*Biology*Physics},
volume = {96},
number = {2},
pages = {462-469},
year = {2016},
issn = {0360-3016},
doi = {https://doi.org/10.1016/j.ijrobp.2016.06.007},
url = {https://www.sciencedirect.com/science/article/pii/S0360301616303182},
author = {Fangyao Hu and Karthik Vishwanath and Joseph K. Salama and Alaattin Erkanli and Bercedis Peterson and James R. Oleson and Walter T. Lee and David M. Brizel and Nimmi Ramanujam and Mark W. Dewhirst},
}

@article{tromberg2000,
  doi = {10.1038/sj.neo.7900082},
  url = {https://doi.org/10.1038/sj.neo.7900082},
  year = {2000},
  month = jan,
  publisher = {Elsevier {BV}},
  volume = {2},
  number = {1-2},
  pages = {26--40},
  author = {Bruce J. Tromberg and Natasha Shah and Ryan Lanning and Albert Cerussi and Jennifer Espinoza and Tuan Pham and Lars Svaasand and John Butler},
  title = {Non-Invasive In Vivo Characterization of Breast Tumors Using Photon Migration Spectroscopy},
  journal = {Neoplasia}
}

@article{zhou2007,
  doi = {10.1117/1.2798595},
  url = {https://doi.org/10.1117/1.2798595},
  year = {2007},
  publisher = {{SPIE}-Intl Soc Optical Eng},
  volume = {12},
  number = {5},
  pages = {051903},
  author = {Chao Zhou and Regine Choe and Natasha Shah and Turgut Durduran and Guoqiang Yu and Amanda Durkin and David Hsiang and Rita Mehta and John Butler and Albert Cerussi and Bruce J. Tromberg and Arjun G. Yodh},
  title = {Diffuse optical monitoring of blood flow and oxygenation in human breast cancer during early stages of neoadjuvant chemotherapy},
  journal = {Journal of Biomedical Optics}
}

book{wood2017,
 author = {Wood, Simon},
 title = {Generalized additive models : an introduction with R},
 publisher = {CRC Press/Taylor \& Francis Group},
 year = {2017},
 address = {Boca Raton},
 isbn = {9781498728331}
 }

@article{hoxuan2020,
  doi = {10.3390/cancers13010049},
  url = {https://doi.org/10.3390/cancers13010049},
  year = {2020},
  month = dec,
  publisher = {{MDPI} {AG}},
  volume = {13},
  number = {1},
  pages = {49},
  author = {Hung Ho-Xuan and Gerhard Lehmann and Petar Glazar and Foivos Gypas and Norbert Eichner and Kevin Heizler and Hans J. Schlitt and Mihaela Zavolan and Nikolaus Rajewsky and Gunter Meister and Christina Hackl},
  title = {Gene Expression Signatures of a Preclinical Mouse Model during Colorectal Cancer Progression under Low-Dose Metronomic Chemotherapy},
  journal = {Cancers}
}

@article{bocci2008,
  doi = {10.1038/sj.bjc.6604352},
  url = {https://doi.org/10.1038/sj.bjc.6604352},
  year = {2008},
  month = apr,
  publisher = {Springer Science and Business Media {LLC}},
  volume = {98},
  number = {10},
  pages = {1619--1629},
  author = {G Bocci and A Falcone and A Fioravanti and P Orlandi and A Di Paolo and G Fanelli and P Viacava and A G Naccarato and R S Kerbel and R Danesi and M Del Tacca and G Allegrini},
  title = {Antiangiogenic and anticolorectal cancer effects of metronomic irinotecan chemotherapy alone and in combination with semaxinib},
  journal = {British Journal of Cancer}
}

@article{simpson2018,
AUTHOR={Simpson, Gavin L.},
TITLE={Modelling Palaeoecological Time Series Using Generalised Additive Models},
JOURNAL={Frontiers in Ecology and Evolution},
VOLUME={6},
PAGES={149},
YEAR={2018},
URL={https://www.frontiersin.org/article/10.3389/fevo.2018.00149},
DOI={10.3389/fevo.2018.00149},
ISSN={2296-701X},
}

@article{rose2012,
title = {An assessment of the mechanisms for the transfer of lead and mercury from atmospherically contaminated organic soils to lake sediments with particular reference to Scotland, UK},
journal = {Geochimica et Cosmochimica Acta},
volume = {82},
pages = {113-135},
year = {2012},
note = {Environmental Records of Anthropogenic Impacts},
issn = {0016-7037},
doi = {https://doi.org/10.1016/j.gca.2010.12.026},
url = {https://www.sciencedirect.com/science/article/pii/S0016703711001438},
author = {Neil L. Rose and Handong Yang and Simon D. Turner and Gavin L. Simpson},
}

@article{dougherty2014,
  doi = {10.1158/1078-0432.ccr-14-0209},
  url = {https://doi.org/10.1158/1078-0432.ccr-14-0209},
  year = {2014},
  month = sep,
  publisher = {American Association for Cancer Research ({AACR})},
  volume = {20},
  number = {22},
  pages = {5848--5859},
  author = {Urszula Dougherty and Reba Mustafi and Farhana Sadiq and Anas Almoghrabi and Devkumar Mustafi and Maggi Kreisheh and Sumana Sundaramurthy and Weicheng Liu and Vani J. Konda and Joel Pekow and Sharad Khare and John Hart and Loren Joseph and Alice Wyrwicz and Gregory S. Karczmar and Yan Chun Li and Marc Bissonnette},
  title = {The Renin{\textendash}Angiotensin System Mediates {EGF} Receptor{\textendash}Vitamin D Receptor Cross-Talk in Colitis-Associated Colon Cancer},
  journal = {Clinical Cancer Research}
}

@article{dougherty2008,
  doi = {10.1158/1078-0432.ccr-07-4926},
  url = {https://doi.org/10.1158/1078-0432.ccr-07-4926},
  year = {2008},
  month = apr,
  publisher = {American Association for Cancer Research ({AACR})},
  volume = {14},
  number = {8},
  pages = {2253--2262},
  author = {Urszula Dougherty and Amikar Sehdev and Sonia Cerda and Reba Mustafi and Nathaniel Little and Weihua Yuan and Sujatha Jagadeeswaran and Anusara Chumsangsri and Jorge Delgado and Maria Tretiakova and Loren Joseph and John Hart and Ezra E.W. Cohen and Lata Aluri and Alessandro Fichera and Marc Bissonnette},
  title = {Epidermal Growth Factor Receptor Controls Flat Dysplastic Aberrant Crypt Foci Development and Colon Cancer Progression in the Rat Azoxymethane Model},
  journal = {Clinical Cancer Research}
}

@book{wood2017,
 author = {Wood, Simon},
 title = {Generalized additive models : an introduction with R},
 publisher = {CRC Press/Taylor \& Francis Group},
 year = {2017},
 address = {Boca Raton},
 isbn = {9781498728331}
 }

@article{wood2010,
  doi = {10.1111/j.1467-9868.2010.00749.x},
  url = {https://doi.org/10.1111/j.1467-9868.2010.00749.x},
  year = {2010},
  month = sep,
  publisher = {Wiley},
  volume = {73},
  number = {1},
  pages = {3--36},
  author = {Simon N. Wood},
  title = {Fast stable restricted maximum likelihood and marginal likelihood estimation of semiparametric generalized linear models},
  journal = {Journal of the Royal Statistical Society: Series B (Statistical Methodology)}
}

@article{wickham2019,
    title = {Welcome to the {tidyverse}},
    author = {Hadley Wickham and Mara Averick and Jennifer Bryan and Winston Chang and Lucy D'Agostino McGowan and Romain François and Garrett Grolemund and Alex Hayes and Lionel Henry and Jim Hester and Max Kuhn and Thomas Lin Pedersen and Evan Miller and Stephan Milton Bache and Kirill Müller and Jeroen Ooms and David Robinson and Dana Paige Seidel and Vitalie Spinu and Kohske Takahashi and Davis Vaughan and Claus Wilke and Kara Woo and Hiroaki Yutani},
    year = {2019},
    journal = {Journal of Open Source Software},
    volume = {4},
    number = {43},
    pages = {1686},
    doi = {10.21105/joss.01686},
  }


@manual{r,
    title = {R: A Language and Environment for Statistical Computing},
    author = {{R Core Team}},
    organization = {R Foundation for Statistical Computing},
    address = {Vienna, Austria},
    year = {2021},
    url = {https://www.R-project.org/},
  }


@article {mundo2021,
	author = {Mundo, Ariel I. and Tipton, John R. and Muldoon, Timothy J.},
	title = {Using generalized additive models to analyze biomedical non-linear longitudinal data},
	elocation-id = {2021.06.10.447970},
	year = {2021},
	doi = {10.1101/2021.06.10.447970},
	publisher = {Cold Spring Harbor Laboratory},
	URL = {https://www.biorxiv.org/content/early/2021/06/11/2021.06.10.447970.1},
	eprint = {https://www.biorxiv.org/content/early/2021/06/11/2021.06.10.447970.1.full.pdf},
	journal = {bioRxiv}
}


@article{siegel2021,
  doi = {10.3322/caac.21654},
  url = {https://doi.org/10.3322/caac.21654},
  year = {2021},
  month = jan,
  publisher = {Wiley},
  volume = {71},
  number = {1},
  pages = {7--33},
  author = {Rebecca L. Siegel and Kimberly D. Miller and Hannah E. Fuchs and Ahmedin Jemal},
  title = {Cancer Statistics,  2021},
  journal = {{CA}: A Cancer Journal for Clinicians}
}

@article{weinberg2019,
  doi = {10.1007/s11912-019-0756-8},
  url = {https://doi.org/10.1007/s11912-019-0756-8},
  year = {2019},
  month = jan,
  publisher = {Springer Science and Business Media {LLC}},
  volume = {21},
  number = {1},
  author = {Benjamin A. Weinberg and John L. Marshall},
  title = {Colon Cancer in Young Adults: Trends and Their Implications},
  journal = {Current Oncology Reports}
}

@article{siegel2020,
  doi = {10.3322/caac.21590},
  url = {https://doi.org/10.3322/caac.21590},
  year = {2020},
  month = jan,
  publisher = {Wiley},
  volume = {70},
  number = {1},
  pages = {7--30},
  author = {Rebecca L. Siegel and Kimberly D. Miller and Ahmedin Jemal},
  title = {Cancer statistics,  2020},
  journal = {{CA}: A Cancer Journal for Clinicians}
}

@article{benson2020,
  doi = {10.6004/jnccn.2020.0032},
  url = {https://doi.org/10.6004/jnccn.2020.0032},
  year = {2020},
  month = jul,
  publisher = {Harborside Press,  {LLC}},
  volume = {18},
  number = {7},
  pages = {806--815},
  author = {Al B. Benson and Alan P. Venook and Mahmoud M. Al-Hawary and Mustafa A. Arain and Yi-Jen Chen and Kristen K. Ciombor and Stacey Cohen and Harry S. Cooper and Dustin Deming and Ignacio Garrido-Laguna and Jean L. Grem and Andrew Gunn and Sarah Hoffe and Joleen Hubbard and Steven Hunt and Natalie Kirilcuk and Smitha Krishnamurthi and Wells A. Messersmith and Jeffrey Meyerhardt and Eric D. Miller and Mary F. Mulcahy and Steven Nurkin and Michael J. Overman and Aparna Parikh and Hitendra Patel and Katrina Pedersen and Leonard Saltz and Charles Schneider and David Shibata and John M. Skibber and Constantinos T. Sofocleous and Elena M. Stoffel and Eden Stotsky-Himelfarb and Christopher G. Willett and Alyse Johnson-Chilla and Lisa A. Gurski},
  title = {{NCCN} Guidelines Insights: Rectal Cancer,  Version 6.2020},
  journal = {Journal of the National Comprehensive Cancer Network}
}

@article{roth2020,
  doi = {10.3390/cancers12092368},
  url = {https://doi.org/10.3390/cancers12092368},
  year = {2020},
  month = sep,
  publisher = {{MDPI} {AG}},
  volume = {12},
  number = {9},
  pages = {2368},
  author = {Marc Roth and Cathy Eng},
  title = {Neoadjuvant Chemotherapy for Colon Cancer},
  journal = {Cancers}
}

@article{zhou2013,
	author = {Zheng Zhou and Halla S. Nimeiri and Al B. Benson III},
	title = {Preoperative chemotherapy for locally advanced resectable colon cancer - a new treatment paradigm in colon cancer?},
	journal = {Annals of Translational Medicine},
	volume = {1},
	number = {2},
	year = {2013},
	keywords = {},
	abstract = {Since 2004, the treatment of locally advanced, resectable colon cancer including high risk stage II or stage III disease is surgery followed by postoperative adjuvant chemotherapy with an oxaliplatin containing regimen. Combination therapy with oxaliplatin and a fluoropyrimidine, including capecitabine, has shown clear superiority to fluoropyrimidine therapy alone (FU/LV) in mitigating risk of recurrence and improving long-term survival (1-6).},
	issn = {2305-5847},	url = {https://atm.amegroups.com/article/view/1614}
}

@article{sauer2012,
  doi = {10.1200/jco.2011.40.1836},
  url = {https://doi.org/10.1200/jco.2011.40.1836},
  year = {2012},
  month = jun,
  publisher = {American Society of Clinical Oncology ({ASCO})},
  volume = {30},
  number = {16},
  pages = {1926--1933},
  author = {Rolf Sauer and Torsten Liersch and Susanne Merkel and Rainer Fietkau and Werner Hohenberger and Clemens Hess and Heinz Becker and Hans-Rudolf Raab and Marie-Therese Villanueva and Helmut Witzigmann and Christian Wittekind and Tim Beissbarth and Claus R\"{o}del},
  title = {Preoperative Versus Postoperative Chemoradiotherapy for Locally Advanced Rectal Cancer: Results of the German {CAO}/{ARO}/{AIO}-94 Randomized Phase {III} Trial After a Median Follow-Up of 11 Years},
  journal = {Journal of Clinical Oncology}
}

@article{grothey2018,
  doi = {10.1056/nejmoa1713709},
  url = {https://doi.org/10.1056/nejmoa1713709},
  year = {2018},
  month = mar,
  publisher = {Massachusetts Medical Society},
  volume = {378},
  number = {13},
  pages = {1177--1188},
  author = {Axel Grothey and Alberto F. Sobrero and Anthony F. Shields and Takayuki Yoshino and James Paul and Julien Taieb and John Souglakos and Qian Shi and Rachel Kerr and Roberto Labianca and Jeffrey A. Meyerhardt and Dewi Vernerey and Takeharu Yamanaka and Ioannis Boukovinas and Jeffrey P. Meyers and Lindsay A. Renfro and Donna Niedzwiecki and Toshiaki Watanabe and Valter Torri and Mark Saunders and Daniel J. Sargent and Thierry Andre and Timothy Iveson},
  title = {Duration of Adjuvant Chemotherapy for Stage {III} Colon Cancer},
  journal = {New England Journal of Medicine}
}

@article{garciaaguilar2015,
  doi = {10.1016/s1470-2045(15)00004-2},
  url = {https://doi.org/10.1016/s1470-2045(15)00004-2},
  year = {2015},
  month = aug,
  publisher = {Elsevier {BV}},
  volume = {16},
  number = {8},
  pages = {957--966},
  author = {Julio Garcia-Aguilar and Oliver S Chow and David D Smith and Jorge E Marcet and Peter A Cataldo and Madhulika G Varma and Anjali S Kumar and Samuel Oommen and Theodore Coutsoftides and Steven R Hunt and Michael J Stamos and Charles A Ternent and Daniel O Herzig and Alessandro Fichera and Blase N Polite and David W Dietz and Sujata Patil and Karin Avila},
  title = {Effect of adding {mFOLFOX}6 after neoadjuvant chemoradiation in locally advanced rectal cancer: a multicentre,  phase 2 trial},
  journal = {The Lancet Oncology}
}

@article{allegra2011,
  doi = {10.1200/jco.2010.30.0855},
  url = {https://doi.org/10.1200/jco.2010.30.0855},
  year = {2011},
  month = jan,
  publisher = {American Society of Clinical Oncology ({ASCO})},
  volume = {29},
  number = {1},
  pages = {11--16},
  author = {Carmen J. Allegra and Greg Yothers and Michael J. O{\textquotesingle}Connell and Saima Sharif and Nicholas J. Petrelli and Linda H. Colangelo and James N. Atkins and Thomas E. Seay and Louis Fehrenbacher and Richard M. Goldberg and Seamus O{\textquotesingle}Reilly and Luis Chu and Catherine A. Azar and Samia Lopa and Norman Wolmark},
  title = {Phase {III} Trial Assessing Bevacizumab in Stages {II} and {III} Carcinoma of the Colon: Results of {NSABP} Protocol C-08},
  journal = {Journal of Clinical Oncology}
}

@article{karoui2015,
  doi = {10.1186/s12885-015-1507-3},
  url = {https://doi.org/10.1186/s12885-015-1507-3},
  year = {2015},
  month = jul,
  publisher = {Springer Science and Business Media {LLC}},
  volume = {15},
  number = {1},
  author = {Mehdi Karoui and Anne Rullier and Alain Luciani and Franck Bonnetain and Marie-Luce Auriault and Antony Sarran and Genevi{\`{e}}ve Monges and Herv{\'{e}} Trillaud and Karine Le Malicot and Karen Leroy and Iradj Sobhani and Armelle Bardier and Marie Moreau and Isabelle Brindel and Jean Fran{\c{c}}ois Seitz and Julien Taieb},
  title = {Neoadjuvant {FOLFOX} 4 versus {FOLFOX} 4 with Cetuximab versus immediate surgery for high-risk stage {II} and {III} colon cancers: a multicentre randomised controlled phase {II} trial {\textendash} the {PRODIGE} 22 - {ECKINOXE} trial},
  journal = {{BMC} Cancer}
}

@article{scharovsky2009,
  doi = {10.3747/co.v16i2.420},
  url = {https://doi.org/10.3747/co.v16i2.420},
  year = {2009},
  month = mar,
  publisher = {{MDPI} {AG}},
  volume = {16},
  number = {2},
  pages = {7--15},
  author = {O. Graciela Scharovsky and L. E. Mainetti and V. R. Rozados},
  title = {Metronomic Chemotherapy: Changing the Paradigm That More Is Better},
  journal = {Current Oncology}
}

@article{nadeem2016,
  doi = {10.1200/jop.2015.006700},
  url = {https://doi.org/10.1200/jop.2015.006700},
  year = {2016},
  month = mar,
  publisher = {American Society of Clinical Oncology ({ASCO})},
  volume = {12},
  number = {3},
  pages = {251--251},
  author = {Hasan Nadeem and Thejus T. Jayakrishnan and Rahul Rajeev and Fabian M. Johnston and T. Clark Gamblin and Kiran K. Turaga and Hasan Nadeem and Thejus T. Jayakrishnan and Rahul Rajeev and Fabian M. Johnston and T. Clark Gamblin and Kiran K. Turaga},
  title = {{ReCAP}: Cost Differential of Chemotherapy for Solid Tumors},
  journal = {Journal of Oncology Practice}
}

@article{kerbel2004,
  doi = {10.1038/nrc1369},
  url = {https://doi.org/10.1038/nrc1369},
  year = {2004},
  month = jun,
  publisher = {Springer Science and Business Media {LLC}},
  volume = {4},
  number = {6},
  pages = {423--436},
  author = {Robert S. Kerbel and Barton A. Kamen},
  title = {The anti-angiogenic basis of metronomic chemotherapy},
  journal = {Nature Reviews Cancer}
}

@article{genfors2016,
  doi = {10.21767/2254-6081.100051},
  url = {https://doi.org/10.21767/2254-6081.100051},
  year = {2016},
  publisher = {Scitechnol Biosoft Pvt. Ltd.},
  volume = {4},
  number = {1},
  author = {Dennis Genfors},
  title = {Low-dose Metronomic Capecitabine (Xeloda) for Treatment of Metastatic Gastrointestinal Cancer: A Clinical Study},
  journal = {Archives in Cancer Research}
}

@article{browder2000,
  url = {https://cancerres.aacrjournals.org/content/60/7/1878},
  title={Antiangiogenic scheduling of chemotherapy improves efficacy against experimental drug-resistant cancer},
  author={Browder, Timothy and Butterfield, Catherine E and Kr{\"a}ling, Birgit M and Shi, Bin and Marshall, Blair and O’Reilly, Michael S and Folkman, Judah},
  journal={Cancer research},
  volume={60},
  number={7},
  pages={1878--1886},
  year={2000},
  publisher={AACR}
}

@article{huang2017,
  doi = {10.1371/journal.pone.0174280},
  url = {https://doi.org/10.1371/journal.pone.0174280},
  year = {2017},
  month = mar,
  publisher = {Public Library of Science ({PLoS})},
  volume = {12},
  number = {3},
  pages = {e0174280},
  author = {Wen-Yen Huang and Ching-Liang Ho and Chia-Cheng Lee and Cheng-Wen Hsiao and Chang-Chieh Wu and Shu-Wen Jao and Jen-Fu Yang and Cheng-Hsiang Lo and Jia-Hong Chen},
  editor = {Yves St-Pierre},
  title = {Oral tegafur-uracil as metronomic therapy following intravenous {FOLFOX} for stage {III} colon cancer},
  journal = {{PLOS} {ONE}}
}


@article{reardon2009,
  doi = {10.1038/sj.bjc.6605412},
  url = {https://doi.org/10.1038/sj.bjc.6605412},
  year = {2009},
  month = nov,
  publisher = {Springer Science and Business Media {LLC}},
  volume = {101},
  number = {12},
  pages = {1986--1994},
  author = {D A Reardon and A Desjardins and J J Vredenburgh and S Gururangan and J H Sampson and S Sathornsumetee and R E McLendon and J E Herndon and J E Marcello and J Norfleet and A H Friedman and D D Bigner and H S Friedman},
  title = {Metronomic chemotherapy with daily,  oral etoposide plus bevacizumab for recurrent malignant glioma: a phase {II} study},
  journal = {British Journal of Cancer}
}


@article{masuda2014,
  doi = {10.1007/s00280-014-2492-y},
  url = {https://doi.org/10.1007/s00280-014-2492-y},
  year = {2014},
  month = may,
  publisher = {Springer Science and Business Media {LLC}},
  volume = {74},
  number = {2},
  pages = {229--238},
  author = {N. Masuda and K. Higaki and T. Takano and N. Matsunami and T. Morimoto and S. Ohtani and M. Mizutani and T. Miyamoto and K. Kuroi and S. Ohno and S. Morita and M. Toi},
  title = {A phase {II} study of metronomic paclitaxel/cyclophosphamide/capecitabine followed by 5-fluorouracil/epirubicin/cyclophosphamide as preoperative chemotherapy for triple-negative or low hormone receptor expressing/{HER}2-negative primary breast cancer},
  journal = {Cancer Chemotherapy and Pharmacology}
}

@article{hildebrand2016,
  doi = {10.1200/jco.2016.34.15_suppl.e12502},
  url = {https://doi.org/10.1200/jco.2016.34.15_suppl.e12502},
  year = {2016},
  month = may,
  publisher = {American Society of Clinical Oncology ({ASCO})},
  volume = {34},
  number = {15{\_}suppl},
  pages = {e12502--e12502},
  author = {Jessica R. Hildebrand and Rachel Elizabeth Raab and Mahvish Muzaffar and Paul R. Walker},
  title = {Neoadjuvant metronomic chemotherapy in triple-negative breast cancer ({TNBC}) ({NCT}00542191): Updated results from a phase {II} trial.},
  journal = {Journal of Clinical Oncology}
}

@article{li2017,
  doi = {10.1158/2326-6066.cir-16-0365},
  url = {https://doi.org/10.1158/2326-6066.cir-16-0365},
  year = {2017},
  month = aug,
  publisher = {American Association for Cancer Research ({AACR})},
  volume = {5},
  number = {9},
  pages = {767--777},
  author = {Howard Y. Li and Maria McSharry and Bonnie Bullock and Teresa T. Nguyen and Jeff Kwak and Joanna M. Poczobutt and Trisha R. Sippel and Lynn E. Heasley and Mary C. Weiser-Evans and Eric T. Clambey and Raphael A. Nemenoff},
  title = {The Tumor Microenvironment Regulates Sensitivity of Murine Lung Tumors to {PD}-1/{PD}-L1 Antibody Blockade},
  journal = {Cancer Immunology Research}
}

@article{devaud2014,
  doi = {10.1038/mt.2013.219},
  url = {https://doi.org/10.1038/mt.2013.219},
  year = {2014},
  month = jan,
  publisher = {Elsevier {BV}},
  volume = {22},
  number = {1},
  pages = {18--27},
  author = {Christel Devaud and Jennifer A Westwood and Liza B John and Jacqueline K Flynn and Sophie Paquet-Fifield and Connie PM Duong and Carmen SM Yong and Hollie J Pegram and Steven A Stacker and Marc G Achen and Trina J Stewart and Linda A Snyder and Michele WL Teng and Mark J Smyth and Phillip K Darcy and Michael H Kershaw},
  title = {Tissues in Different Anatomical Sites Can Sculpt and Vary the Tumor Microenvironment to Affect Responses to Therapy},
  journal = {Molecular Therapy}
}

@article{iwamoto2018,
  doi = {10.1016/j.cmet.2018.05.005},
  url = {https://doi.org/10.1016/j.cmet.2018.05.005},
  year = {2018},
  month = jul,
  publisher = {Elsevier {BV}},
  volume = {28},
  number = {1},
  pages = {104--117.e5},
  author = {Hideki Iwamoto and Mitsuhiko Abe and Yunlong Yang and Dongmei Cui and Takahiro Seki and Masaki Nakamura and Kayoko Hosaka and Sharon Lim and Jieyu Wu and Xingkang He and Xiaoting Sun and Yongtian Lu and Qingjun Zhou and Weiyun Shi and Takuji Torimura and Guohui Nie and Qi Li and Yihai Cao},
  title = {Cancer Lipid Metabolism Confers Antiangiogenic Drug Resistance},
  journal = {Cell Metabolism}
}

@article{cochran2018,
  doi = {10.1117/1.jbo.24.2.021202},
  url = {https://doi.org/10.1117/1.jbo.24.2.021202},
  year = {2018},
  month = oct,
  publisher = {{SPIE}-Intl Soc Optical Eng},
  volume = {24},
  number = {02},
  pages = {1},
  author = {Jeffrey M. Cochran and David R. Busch and Anaïs Leproux and Zheng Zhang and Thomas D. O'Sullivan and Albert E. Cerussi and Philip M. Carpenter and Rita S. Mehta and Darren Roblyer and Wei Yang and Keith D. Paulsen and Brian Pogue and Shudong Jiang and Peter A. Kaufman and So Hyun Chung and Mitchell Schnall and Bradley S. Snyder and Nola Hylton and Stefan A. Carp and Steven J. Isakoff and David Mankoff and Bruce J. Tromberg and Arjun G. Yodh},
  title = {Tissue oxygen saturation predicts response to breast cancer neoadjuvant chemotherapy within 10 days of treatment},
  journal = {Journal of Biomedical Optics}
}

@article{ueda2012,
  doi = {10.1158/0008-5472.can-12-0056},
  url = {https://doi.org/10.1158/0008-5472.can-12-0056},
  year = {2012},
  month = jul,
  publisher = {American Association for Cancer Research ({AACR})},
  volume = {72},
  number = {17},
  pages = {4318--4328},
  author = {Shigeto Ueda and Darren Roblyer and Albert Cerussi and Amanda Durkin and Anais Leproux and Ylenia Santoro and Shanshan Xu and Thomas D. O{\textquotesingle}Sullivan and David Hsiang and Rita Mehta and John Butler and Bruce J. Tromberg},
  title = {Baseline Tumor Oxygen Saturation Correlates with a Pathologic Complete Response in Breast Cancer Patients Undergoing Neoadjuvant Chemotherapy},
  journal = {Cancer Research}
}

@article{neufert2007,
  doi = {10.1038/nprot.2007.279},
  url = {https://doi.org/10.1038/nprot.2007.279},
  year = {2007},
  month = aug,
  publisher = {Springer Science and Business Media {LLC}},
  volume = {2},
  number = {8},
  pages = {1998--2004},
  author = {Clemens Neufert and Christoph Becker and Markus F Neurath},
  title = {An inducible mouse model of colon carcinogenesis for the analysis of sporadic and inflammation-driven tumor progression},
  journal = {Nature Protocols}
}

@article{mundo2020,
  doi = {10.1117/1.jbo.25.3.035002},
  url = {https://doi.org/10.1117/1.jbo.25.3.035002},
  year = {2020},
  month = mar,
  publisher = {{SPIE}-Intl Soc Optical Eng},
  volume = {25},
  number = {03},
  pages = {1},
  author = {Ariel I. Mundo and Gage J. Greening and Michael J. Fahr and Lawrence N. Hale and Elizabeth A. Bullard and Narasimhan Rajaram and Timothy J. Muldoon},
  title = {Diffuse reflectance spectroscopy to monitor murine colorectal tumor progression and therapeutic response},
  journal = {Journal of Biomedical Optics}
}

@article{becker2005,
  doi = {10.1136/gut.2004.061283},
  url = {https://doi.org/10.1136/gut.2004.061283},
  year = {2005},
  month = jul,
  publisher = {{BMJ}},
  volume = {54},
  number = {7},
  pages = {950--954},
  author = {C Becker},
  title = {In vivo imaging of colitis and colon cancer development in mice using high resolution chromoendoscopy},
  journal = {Gut}
}

@article{becker2006,
  doi = {10.1038/nprot.2006.446},
  url = {https://doi.org/10.1038/nprot.2006.446},
  year = {2006},
  month = dec,
  publisher = {Springer Science and Business Media {LLC}},
  volume = {1},
  number = {6},
  pages = {2900--2904},
  author = {C Becker and M C Fantini and M F Neurath},
  title = {High resolution colonoscopy in live mice},
  journal = {Nature Protocols}
}

@article{azrak2004,
  doi = {10.1158/1078-0432.ccr-0913-3},
  url = {https://doi.org/10.1158/1078-0432.ccr-0913-3},
  year = {2004},
  month = feb,
  publisher = {American Association for Cancer Research ({AACR})},
  volume = {10},
  number = {3},
  pages = {1121--1129},
  author = {Rami G. Azrak and Shousong Cao and Harry K. Slocum and K{\'{a}}roly T{\'{o}}th and Farukh A. Durrani and Ming-biao Yin and Lakshmi Pendyala and Wanghai Zhang and Howard L. McLeod and Youcef M. Rustum},
  title = {Therapeutic Synergy Between Irinotecan and 5-Fluorouracil against Human Tumor Xenografts},
  journal = {Clinical Cancer Research}
}

@article{fioravanti2009,
  doi = {10.1016/j.ejphar.2009.08.020},
  url = {https://doi.org/10.1016/j.ejphar.2009.08.020},
  year = {2009},
  month = oct,
  publisher = {Elsevier {BV}},
  volume = {619},
  number = {1-3},
  pages = {8--14},
  author = {Anna Fioravanti and Bastianina Canu and Greta Ali and Paola Orlandi and Giacomo Allegrini and Teresa Di Desidero and Urban Emmenegger and Gabriella Fontanini and Romano Danesi and Mario Del Tacca and Alfredo Falcone and Guido Bocci},
  title = {Metronomic 5-fluorouracil,  oxaliplatin and irinotecan in colorectal cancer},
  journal = {European Journal of Pharmacology}
}

@article{orecchioni2018,
  doi = {10.1038/s41416-018-0076-z},
  url = {https://doi.org/10.1038/s41416-018-0076-z},
  year = {2018},
  month = apr,
  publisher = {Springer Science and Business Media {LLC}},
  volume = {118},
  number = {10},
  pages = {1329--1336},
  author = {Stefania Orecchioni and Giovanna Talarico and Valentina Labanca and Angelica Calleri and Patrizia Mancuso and Francesco Bertolini},
  title = {Vinorelbine,  cyclophosphamide and 5-{FU} effects on the circulating and intratumoural landscape of immune cells improve anti-{PD}-L1 efficacy in preclinical models of breast cancer and lymphoma},
  journal = {British Journal of Cancer}
}

@article{krebs2009,
  doi = {10.1016/j.ab.2008.12.020},
  url = {https://doi.org/10.1016/j.ab.2008.12.020},
  year = {2009},
  month = apr,
  publisher = {Elsevier {BV}},
  volume = {387},
  number = {1},
  pages = {136--138},
  author = {Stefan Krebs and Marlis Fischaleck and Helmut Blum},
  title = {A simple and loss-free method to remove {TRIzol} contaminations from minute {RNA} samples},
  journal = {Analytical Biochemistry}
}

@article{fleige2006,
  doi = {10.1007/s10529-006-9127-2},
  url = {https://doi.org/10.1007/s10529-006-9127-2},
  year = {2006},
  month = aug,
  publisher = {Springer Science and Business Media {LLC}},
  volume = {28},
  number = {19},
  pages = {1601--1613},
  author = {Simone Fleige and Vanessa Walf and Silvia Huch and Christian Prgomet and Julia Sehm and Michael W. Pfaffl},
  title = {Comparison of relative {mRNA} quantification models and the impact of {RNA} integrity in quantitative real-time {RT}-{PCR}},
  journal = {Biotechnology Letters}
}

@article{pfaffl2001,
  doi = {10.1093/nar/29.9.e45},
  url = {https://doi.org/10.1093/nar/29.9.e45},
  year = {2001},
  month = may,
  publisher = {Oxford University Press ({OUP})},
  volume = {29},
  number = {9},
  pages = {45e--45},
  author = {M. W. Pfaffl},
  title = {A new mathematical model for relative quantification in real-time {RT}-{PCR}},
  journal = {Nucleic Acids Research}
}


@article {easwaran2003,
	author = {Easwaran, Vijay and Lee, Sang H. and Inge, Landon and Guo, Lida and Goldbeck, Cheryl and Garrett, Evelyn and Wiesmann, Marion and Garcia, Pablo D. and Fuller, John H. and Chan, Vivien and Randazzo, Filippo and Gundel, Robert and Warren, Robert S. and Escobedo, Jaime and Aukerman, Sharon L. and Taylor, Robert N. and Fantl, Wendy J.},
	title = {\textbeta-Catenin Regulates Vascular Endothelial Growth Factor Expression in Colon Cancer},
	volume = {63},
	number = {12},
	pages = {3145--3153},
	year = {2003},
	publisher = {American Association for Cancer Research},
	issn = {0008-5472},
	URL = {https://cancerres.aacrjournals.org/content/63/12/3145},
	eprint = {https://cancerres.aacrjournals.org/content/63/12/3145.full.pdf},
	journal = {Cancer Research}
}

@article{argandacarreras2017,
  doi = {10.1093/bioinformatics/btx180},
  url = {https://doi.org/10.1093/bioinformatics/btx180},
  year = {2017},
  month = mar,
  publisher = {Oxford University Press ({OUP})},
  volume = {33},
  number = {15},
  pages = {2424--2426},
  author = {Ignacio Arganda-Carreras and Verena Kaynig and Curtis Rueden and Kevin W Eliceiri and Johannes Schindelin and Albert Cardona and H Sebastian Seung},
  editor = {Robert Murphy},
  title = {Trainable Weka Segmentation: a machine learning tool for microscopy pixel classification},
  journal = {Bioinformatics}
}
