# Supplementary material for: Longitudinal examination of perfusion and angiogenesis markers in primary colorectal tumors shows distinct signatures for metronomic and maximum-tolerated dose strategies
Source: Neoplasia. 2022 Jul 25;32:100825. doi: 10.1016/j.neo.2022.100825 (PMC9326335; doi:10.1016/j.neo.2022.100825)
Supplement: Supplementary Data S1 — Supplementary Raw Research Data. This is open data under the CC BY license http://creativecommons.org/licenses/by/4.0/ [file mmc1.zip › Primary_tumor_longitudinal_chemotherapy-main/manuscript/latex_docs/preamble.sty]

%\usepackage{mathptmx}
\usepackage{lineno}
\usepackage{textgreek} %for greek symbols in paper names in the references
\usepackage[affil-it,blocks]{authblk}
\usepackage{hyperref}
\usepackage{graphicx}
\usepackage{setspace}
%\usepackage[nomarkers,figuresonly]{endfloat}
%set a box to put the ORCID logo
\newbox{\myorcidaffilbox}
\sbox{\myorcidaffilbox}{\large\includegraphics[height=1.7ex]{latex_docs/orcid}}

%add hyperlink to the box
\newcommand{\orcidaffila}[1]{%
  \href{https://orcid.org/0000-0002-6014-4538}{\usebox{\myorcidaffilbox}}}

\newcommand{\orcidaffilb}[1]{%
  \href{https://orcid.org/0000-0002-6135-8191}{\usebox{\myorcidaffilbox}}}


%to have page numbers with letters in the Appendix:
% %solution from https://tex.stackexchange.com/questions/59572/custom-page-numbering-for-appendix
\newcommand{\appendixpagenumbering}{
  \break
  \pagenumbering{arabic}
  \renewcommand{\thepage}{\thesection-\arabic{page}}
}

%command for the package lineno
\linenumbers

%authors
\author{Ariel I. Mundo \orcidaffila{}, Abdussaboor Muhammad, Kerlin Balza, Christopher E. Nelson, and Timothy J. Muldoon*}
\affil{Department of Biomedical Engineering, University of Arkansas, Fayetteville, AR, USA}
\affil{\normalfont {tmuldoon@uark.edu}}

%theme colors for the code chunks (originally from latex-solarized on GitHub)
%https://github.com/jez/latex-solarized
\usepackage{xcolor}
\definecolor{sbase03}{HTML}{002B36}
\definecolor{sbase02}{HTML}{073642}
\definecolor{sbase01}{HTML}{586E75}
\definecolor{sbase00}{HTML}{657B83}
\definecolor{sbase0}{HTML}{839496}
\definecolor{sbase1}{HTML}{93A1A1}
\definecolor{sbase2}{HTML}{EEE8D5}
\definecolor{sbase3}{HTML}{FDF6E3}
\definecolor{syellow}{HTML}{B58900}
\definecolor{sorange}{HTML}{CB4B16}
\definecolor{sred}{HTML}{DC322F}
\definecolor{smagenta}{HTML}{D33682}
\definecolor{sviolet}{HTML}{6C71C4}
\definecolor{sblue}{HTML}{268BD2}
\definecolor{scyan}{HTML}{2AA198}
\definecolor{sgreen}{HTML}{859900}
%command to set parameter(s) in package listings
\lstset{
    % How/what to match
    sensitive=true,
    % Border (above and below)
    frame=lines,
    % Extra margin on line (align with paragraph)
    xleftmargin=\parindent,
    % Put extra space under caption
    belowcaptionskip=1\baselineskip,
    % Colors
    backgroundcolor=\color{sbase3},
    basicstyle=\color{sbase00}\ttfamily,
    keywordstyle=\color{scyan},
    commentstyle=\color{sbase1},
    stringstyle=\color{sblue},
    numberstyle=\color{sviolet},
    identifierstyle=\color{sbase00},
    % Break long lines into multiple lines?
    breaklines=true,
    % Show a character for spaces?
    showstringspaces=false,
    tabsize=2
}


%\lstset{
%  breaklines=true,
%  stringstyle=\ttfamily,
%  backgroundcolor=\color{gray}
%}

%line spacing
\doublespacing
