# Supplementary material for: Longitudinal examination of perfusion and angiogenesis markers in primary colorectal tumors shows distinct signatures for metronomic and maximum-tolerated dose strategies
Source: Neoplasia. 2022 Jul 25;32:100825. doi: 10.1016/j.neo.2022.100825 (PMC9326335; doi:10.1016/j.neo.2022.100825)
Supplement: Supplementary Data S1 — Supplementary Raw Research Data. This is open data under the CC BY license http://creativecommons.org/licenses/by/4.0/ [file mmc1.zip › Primary_tumor_longitudinal_chemotherapy-main/manuscript/sections/05-Conclusions.Rmd]

# Conclusions


# Acknowledgments

This work was supported by the National Science Foundation CAREER Award (CBET 1751554, TJM), the Arkansas Biosciences Institute (TJM, AM), and the Fulbright Commission (Faculty Development Program, AM).

# Conflicts of interest

The authors report no conflict of interest.
